# Supplementary material for: Comparative genomics of Nocardia seriolae reveals a conserved metabolic core and extensive accessory genome plasticity
Source: Front Microbiol. 2026 Jul 9;17:1881314. doi: 10.3389/fmicb.2026.1881314 (PMC13391507; doi:10.3389/fmicb.2026.1881314)
Supplement: Supplementary file 1 [file Data_Sheet_1.xlsx]

## Sheet: Table_S1
Supplementary Information Table S1: Genome assembly statistics of fish-associated Nocardia species.
This table provides the summary of genome assembly metadata and quality metrics, including host association and BUSCO-based completeness.
NCBI RefSeq assembly accession id	Species	Strain	BioSample	Host	Assembly level	Genome Size (Mbp)	GC%	Complete BUSCOs (C)
GCA_001613405.1	N. crassostreae	NBRC 100342	SAMD00040648	Crassostrea gigas	Contig	8.29	67.7	98.79
GCA_001613085.1	N. salmonicida	NBRC 13393	SAMD00018771	Oncorhynchus nerka	Contig	8.25	67	99.46
GCA_000583715.2	N. seriolae	N-2927	SAMD00023549	Seriola quinqueradiata	Contig	7.76	68.3	99.33
GCA_001192935.1	N. seriolae	U-1	SAMD00034930	Seriola quinqueradiata	Contig	7.77	68.3	99.19
GCA_001865855.1	N. seriolae	EM150506	SAMN05225369	Anguilla japonica	Complete genome	8.3	68.1	99.46
GCA_001885535.1	N. seriolae	CK-14008	SAMN05225368	Channa argus	Contig	8.37	68.1	98.92
GCA_002093935.1	N. seriolae	SY-24	SAMN06315324	Channa maculata	Scaffold	7.89	68.2	99.06
GCA_002356035.1	N. seriolae	UTF1	SAMD00066002	Seriola quinqueradiata	Complete genome	8.12	68.1	98.92
GCA_003013595.1	N. seriolae	HSY-NS01	SAMN08667445	Channa argus	Contig	7.91	68.2	99.06
GCA_003667075.1	N. seriolae	HSY-NS02	SAMN10130794	Micropterus salmoides	Scaffold	7.76	68.2	99.06
GCA_009712165.1	N. seriolae	PY_31	SAMN12164967	Trachinotus falcatus	Contig	7.68	68.3	99.19
GCA_009712405.1	N. seriolae	VT_62	SAMN12164972	Trachinotus falcatus	Contig	7.7	68.3	98.92
GCA_009712505.1	N. seriolae	NT_50	SAMN12164971	Trachinotus falcatus	Contig	7.96	68.2	99.06
GCA_009712515.1	N. seriolae	KH_11	SAMN12164969	Trachinotus falcatus	Contig	7.66	68.3	97.85
GCA_009712525.1	N. seriolae	PY_37	SAMN12164968	Trachinotus falcatus	Contig	7.55	68.3	96.23
GCA_009712555.1	N. seriolae	KH_21	SAMN12164970	Trachinotus falcatus	Contig	7.72	68.2	99.19
GCA_009712575.1	N. seriolae	VT_45	SAMN12164966	Trachinotus falcatus	Contig	7.94	68.2	99.06
GCA_014117305.1	N. seriolae	MH196537	SAMN15656457	Anguilla japonica	Chromosome	8.26	68.1	99.06
GCA_015209825.1	N. seriolae	NK201610020	SAMN16425486	hybrid snakehead (Channa argus ♂ × Channa maculate ♀)	Chromosome	8.31	68.1	99.19
GCA_007990715.1	N. seriolae	NBRC 15557	SAMD00169714	Trachinotus ovatus	Contig	7.61	68.3	99.33
GCA_000763165.1	N. seriolae	ZJ0503	SAMN02800874	Trachinotus ovatus	Scaffold	7.71	68.3	99.19
GCA_018223685.1	N. seriolae	TL20	SAMN18838084	Micropterus salmoides	Chromosome	8.3	68.1	99.19

## Sheet: Table_S2
Supplementary Information Table S2: Prokka-based annotation and virulence-associated factors.
This table provides the genome-wide gene content and virulence repertoire including the conserved virulenece factors.
NCBI RefSeq assembly accession id	Species	Strain	Total no. of genes	No. of CDS	Hypothetical proteins	No. of virulence-associated genes	Catalase	Superoxide dismutase	Phospholipase C	Protease
GCA_001613405.1	N. crassostreae	NBRC 100342	8203	8121	4361	399	4	2	1	37
GCA_001613085.1	N. salmonicida	NBRC 13393	7842	7775	4245	392	3	2	1	29
GCA_000583715.2	N. seriolae	N-2927	7895	7807	4165	354	2	2	4	37
GCA_001192935.1	N. seriolae	U-1	7981	7893	4206	356	2	2	4	37
GCA_001865855.1	N. seriolae	EM150506	7867	7781	4120	359	2	2	4	38
GCA_001885535.1	N. seriolae	CK-14008	7519	7441	4070	360	2	2	4	38
GCA_002093935.1	N. seriolae	SY-24	7353	7274	3950	355	2	2	4	38
GCA_002356035.1	N. seriolae	UTF1	7316	7249	3943	356	2	2	4	37
GCA_003013595.1	N. seriolae	HSY-NS01	7338	7262	3935	356	2	2	4	38
GCA_003667075.1	N. seriolae	HSY-NS02	7850	7762	4131	354	2	2	4	37
GCA_009712165.1	N. seriolae	PY_31	7395	7319	3976	351	2	2	4	37
GCA_009712405.1	N. seriolae	VT_62	7225	7151	3860	352	2	2	4	37
GCA_009712505.1	N. seriolae	NT_50	7597	7515	4052	351	2	2	4	36
GCA_009712515.1	N. seriolae	KH_11	7312	7241	3923	350	2	2	4	37
GCA_009712525.1	N. seriolae	PY_37	7296	7236	3987	336	2	2	4	36
GCA_009712555.1	N. seriolae	KH_21	7524	7446	4068	353	2	2	4	37
GCA_009712575.1	N. seriolae	VT_45	7392	7317	3979	350	2	2	4	37
GCA_014117305.1	N. seriolae	MH196537	7733	7648	4052	359	2	2	4	38
GCA_015209825.1	N. seriolae	NK201610020	7583	7506	4032	357	2	2	4	37
GCA_007990715.1	N. seriolae	NBRC 15557	7332	7260	3938	350	2	2	4	37
GCA_000763165.1	N. seriolae	ZJ0503	7345	7268	3939	353	2	2	4	37
GCA_018223685.1	N. seriolae	TL20	7895	7807	4162	359	2	2	4	38

## Sheet: Table_S3
Supplementary Information Table S3: Pangenome composition and gene partitioning of fish-associated Nocardia genomes using Roary analysis.
This table provides the pangenome partitioning statistics showing core and accessory genome composition across fish-associated Nocardia genomes at different amino acid identity thresholds.
Table S3A. Comparative pangenome statistics of 20 fish-associated N. seriolae (n = 20), N. salmonicida (n = 1), and N. crassostreae (n = 1) genomes across different amino acid identity thresholds (i = 80-95).
	i = 80	i = 85	i = 90	i = 95
Core genes	1030	546	213	43
Soft core genes	1417	1123	639	167
Shell genes	5568	6344	7153	7793
Cloud genes	13419	14839	16100	17007
Total genes	21434	22852	24105	25010
Table S3B. Pangenome statistics of 20 N. seriolae genomes at 80% amino acid identity threshold (i = 80).
	i = 80
Core genes	6461
Soft core genes	476
Shell genes	1182
Cloud genes	1171
Total genes	9290

## Sheet: Table_S4
Supplementary Information Table S4: Roary-based pangenomic analysis.
This table provides the detailed information on the gene clusters derived from Roary at 80% amino-acid identity threshold
Gene	Non-unique Gene name	Annotation	No. isolates	No. sequences	Avg sequences per isolate	Genome Fragment	Order within Fragment	Accessory Fragment	Accessory Order with Fragment	QC	Min group size nuc	Max group size nuc	Avg group size nuc	GCA_000583715_N_seriolae_N_2927	GCA_000763165_N_seriolae_ZJ0503	GCA_001192935_N_seriolae_U_1	GCA_001613085_N_salmonicida_NBRC_13393	GCA_001613405_N_crassostreae_NBRC_100342	GCA_001865855_N_seriolae_EM150506	GCA_001885535_N_seriolae_CK_14008	GCA_002093935_N_seriolae_SY_24	GCA_002356035_N_seriolae_UTF_1	GCA_003013595_N_seriolae_HSY_NS01	GCA_003667075_N_seriolae_HSY_NS02	GCA_007990715_N_seriolae_NBRC_15557	GCA_009712165_N_seriolae_PY_31	GCA_009712405_N_seriolae_VT_62	GCA_009712505_N_seriolae_NT_50	GCA_009712515_N_seriolae_KH_11	GCA_009712525_N_seriolae_PY_37	GCA_009712555_N_seriolae_KH_21	GCA_009712575_N_seriolae_VT_45	GCA_014117305_N_seriolae_MH196537	GCA_015209825_N_seriolae_NK201610020	GCA_018223685_N_seriolae_TL_20
cysNC_1		Bifunctional enzyme CysN/CysC	22	22	1	1	12180				1295	1328	1317	GCA_000583715_06190	GCA_000763165_01234	GCA_001192935_01333	GCA_001613085_05100	GCA_001613405_04621	GCA_001865855_02861	GCA_001885535_05318	GCA_002093935_02094	GCA_002356035_05765	GCA_003013595_00193	GCA_003667075_00848	GCA_007990715_01048	GCA_009712165_01619	GCA_009712405_05409	GCA_009712505_03313	GCA_009712515_04573	GCA_009712525_05377	GCA_009712555_07287	GCA_009712575_02547	GCA_014117305_05008	GCA_015209825_00400	GCA_018223685_00776
sir		Sulfite reductase [ferredoxin]	22	22	1	1	12187				1709	1796	1786	GCA_000583715_06194	GCA_000763165_01238	GCA_001192935_01329	GCA_001613085_05096	GCA_001613405_04624	GCA_001865855_02865	GCA_001885535_05314	GCA_002093935_02098	GCA_002356035_05761	GCA_003013595_00197	GCA_003667075_00852	GCA_007990715_01052	GCA_009712165_01623	GCA_009712405_05413	GCA_009712505_03309	GCA_009712515_04577	GCA_009712525_05381	GCA_009712555_07291	GCA_009712575_02543	GCA_014117305_05012	GCA_015209825_00404	GCA_018223685_00772
hemW		Heme chaperone HemW	22	22	1	1	12193				1160	1277	1173	GCA_000583715_06196	GCA_000763165_01240	GCA_001192935_01327	GCA_001613085_05094	GCA_001613405_04627	GCA_001865855_02867	GCA_001885535_05312	GCA_002093935_02100	GCA_002356035_05759	GCA_003013595_00199	GCA_003667075_00854	GCA_007990715_01054	GCA_009712165_01625	GCA_009712405_05415	GCA_009712505_03307	GCA_009712515_04579	GCA_009712525_05383	GCA_009712555_07293	GCA_009712575_02541	GCA_014117305_05014	GCA_015209825_00406	GCA_018223685_00770
group_1003		PhoH-like protein	22	22	1	1	12200				986	1109	1052	GCA_000583715_06203	GCA_000763165_01247	GCA_001192935_01320	GCA_001613085_05087	GCA_001613405_04638	GCA_001865855_02874	GCA_001885535_05305	GCA_002093935_02107	GCA_002356035_05752	GCA_003013595_00206	GCA_003667075_00861	GCA_007990715_01061	GCA_009712165_01632	GCA_009712405_05422	GCA_009712505_03300	GCA_009712515_04586	GCA_009712525_05390	GCA_009712555_07300	GCA_009712575_02534	GCA_014117305_05021	GCA_015209825_00413	GCA_018223685_00763
ricR		hypothetical protein	22	22	1	1	7263				335	389	373	GCA_000583715_06312	GCA_000763165_01013	GCA_001192935_01268	GCA_001613085_02417	GCA_001613405_05806	GCA_001865855_07486	GCA_001885535_00654	GCA_002093935_05036	GCA_002356035_01105	GCA_003013595_07304	GCA_003667075_00145	GCA_007990715_01001	GCA_009712165_07295	GCA_009712405_05025	GCA_009712505_07049	GCA_009712515_06860	GCA_009712525_06420	GCA_009712555_06491	GCA_009712575_06218	GCA_014117305_01820	GCA_015209825_05086	GCA_018223685_01264
espI_2		hypothetical protein	22	22	1	1	7217				1070	3641	3464	GCA_000583715_06329	GCA_000763165_00996	GCA_001192935_01285	GCA_001613085_02404	GCA_001613405_05789	GCA_001865855_07503	GCA_001885535_00637	GCA_002093935_05052	GCA_002356035_01087	GCA_003013595_07320	GCA_003667075_00128	GCA_007990715_01018	GCA_009712165_07312	GCA_009712405_05042	GCA_009712505_07032	GCA_009712515_06877	GCA_009712525_06437	GCA_009712555_06508	GCA_009712575_06201	GCA_014117305_01837	GCA_015209825_05103	GCA_018223685_01281
glnQ_1		Glutamine transport ATP-binding protein GlnQ	22	22	1	1	5030				767	794	768	GCA_000583715_06370	GCA_000763165_01416	GCA_001192935_01154	GCA_001613085_04929	GCA_001613405_07002	GCA_001865855_06094	GCA_001885535_02088	GCA_002093935_01278	GCA_002356035_05268	GCA_003013595_00814	GCA_003667075_01420	GCA_007990715_01229	GCA_009712165_05755	GCA_009712405_04260	GCA_009712505_01493	GCA_009712515_02135	GCA_009712525_05666	GCA_009712555_04338	GCA_009712575_04991	GCA_014117305_00388	GCA_015209825_03674	GCA_018223685_05442
group_1009	betI_3	HTH-type transcriptional regulator BetI	22	22	1	1	14572				500	614	562	GCA_000583715_06425	GCA_000763165_01301	GCA_001192935_01040	GCA_001613085_03679	GCA_001613405_07205	GCA_001865855_01186	GCA_001885535_00054	GCA_002093935_01221	GCA_002356035_07336	GCA_003013595_00552	GCA_003667075_01175	GCA_007990715_01115	GCA_009712165_04043	GCA_009712405_06987	GCA_009712505_05184	GCA_009712515_06168	GCA_009712525_06963	GCA_009712555_04776	GCA_009712575_05753	GCA_014117305_02418	GCA_015209825_05684	GCA_018223685_01864
fgd1_2		F420-dependent glucose-6-phosphate dehydrogenase 1	22	22	1	1	14599				1007	1010	1007	GCA_000583715_06447	GCA_000763165_01323	GCA_001192935_01062	GCA_001613085_03648	GCA_001613405_07182	GCA_001865855_01164	GCA_001885535_00032	GCA_002093935_01199	GCA_002356035_07358	GCA_003013595_00530	GCA_003667075_01153	GCA_007990715_01137	GCA_009712165_04021	GCA_009712405_06965	GCA_009712505_05206	GCA_009712515_06146	GCA_009712525_02249	GCA_009712555_04754	GCA_009712575_05775	GCA_014117305_02440	GCA_015209825_05706	GCA_018223685_01886
trmH		tRNA (guanosine(18)-2'-O)-methyltransferase	22	22	1	1	14655				602	683	678	GCA_000583715_06479	GCA_000763165_01355	GCA_001192935_01094	GCA_001613085_07272	GCA_001613405_07137	GCA_001865855_01132	GCA_001885535_07860	GCA_002093935_01167	GCA_002356035_07390	GCA_003013595_00498	GCA_003667075_01121	GCA_007990715_01169	GCA_009712165_02018	GCA_009712405_06933	GCA_009712505_05284	GCA_009712515_05315	GCA_009712525_05572	GCA_009712555_03964	GCA_009712575_07049	GCA_014117305_02472	GCA_015209825_05738	GCA_018223685_01918
nreC		Oxygen regulatory protein NreC	22	22	1	1	18307				632	728	717	GCA_000583715_06482	GCA_000763165_01358	GCA_001192935_01097	GCA_001613085_00958	GCA_001613405_07133	GCA_001865855_01129	GCA_001885535_07857	GCA_002093935_01164	GCA_002356035_07393	GCA_003013595_00495	GCA_003667075_01118	GCA_007990715_01172	GCA_009712165_02015	GCA_009712405_06930	GCA_009712505_05287	GCA_009712515_05312	GCA_009712525_05569	GCA_009712555_03961	GCA_009712575_07052	GCA_014117305_02475	GCA_015209825_05741	GCA_018223685_01921
rlmN		Dual-specificity RNA methyltransferase RlmN	22	22	1	1	16925				1016	1112	1062	GCA_000583715_06522	GCA_000763165_01178	GCA_001192935_00944	GCA_001613085_06161	GCA_001613405_07605	GCA_001865855_06403	GCA_001885535_01777	GCA_002093935_03161	GCA_002356035_02226	GCA_003013595_00126	GCA_003667075_00514	GCA_007990715_05028	GCA_009712165_01089	GCA_009712405_06063	GCA_009712505_00598	GCA_009712515_03165	GCA_009712525_03070	GCA_009712555_01486	GCA_009712575_02885	GCA_014117305_00698	GCA_015209825_03984	GCA_018223685_05132
yhgF		Protein YhgF	22	22	1	1	16978				2381	2549	2456	GCA_000583715_06556	GCA_000763165_01144	GCA_001192935_00978	GCA_001613085_04215	GCA_001613405_07632	GCA_001865855_06438	GCA_001885535_01743	GCA_002093935_00600	GCA_002356035_02192	GCA_003013595_00092	GCA_003667075_00548	GCA_007990715_01958	GCA_009712165_01123	GCA_009712405_06097	GCA_009712505_06141	GCA_009712515_06657	GCA_009712525_05470	GCA_009712555_01520	GCA_009712575_02851	GCA_014117305_00732	GCA_015209825_04018	GCA_018223685_05098
glnD		Bifunctional uridylyltransferase/uridylyl-removing enzyme	22	22	1	1	17011				1967	2447	2425	GCA_000583715_06574	GCA_000763165_01126	GCA_001192935_00996	GCA_001613085_04201	GCA_001613405_07652	GCA_001865855_06456	GCA_001885535_01725	GCA_002093935_00582	GCA_002356035_02174	GCA_003013595_00074	GCA_003667075_00566	GCA_007990715_01976	GCA_009712165_01141	GCA_009712405_06115	GCA_009712505_06123	GCA_009712515_06675	GCA_009712525_05489	GCA_009712555_01538	GCA_009712575_02833	GCA_014117305_00750	GCA_015209825_04036	GCA_018223685_05080
group_1027		Putative acyl-CoA dehydrogenase FadE17	22	22	1	1	17317				1187	1235	1229	GCA_000583715_06591	GCA_000763165_01109	GCA_001192935_01013	GCA_001613085_00332	GCA_001613405_07674	GCA_001865855_06473	GCA_001885535_01708	GCA_002093935_00565	GCA_002356035_02157	GCA_003013595_00057	GCA_003667075_00583	GCA_007990715_01993	GCA_009712165_01158	GCA_009712405_06132	GCA_009712505_06106	GCA_009712515_00373	GCA_009712525_03179	GCA_009712555_01555	GCA_009712575_01481	GCA_014117305_00767	GCA_015209825_04053	GCA_018223685_05063
group_1032		hypothetical protein	22	22	1	1	18107				236	290	238	GCA_000583715_06672	GCA_000763165_00926	GCA_001192935_00851	GCA_001613085_04711	GCA_001613405_01117	GCA_001865855_01012	GCA_001885535_07084	GCA_002093935_02639	GCA_002356035_07510	GCA_003013595_06348	GCA_003667075_07021	GCA_007990715_01469	GCA_009712165_04480	GCA_009712405_01968	GCA_009712505_01594	GCA_009712515_05152	GCA_009712525_06551	GCA_009712555_05965	GCA_009712575_00503	GCA_014117305_02592	GCA_015209825_05859	GCA_018223685_02038
group_1038		Putative coenzyme F420-dependent oxidoreductase	22	22	1	1	1443				515	1037	1013	GCA_000583715_06743	GCA_000763165_00674	GCA_001192935_00796	GCA_001613085_01483	GCA_001613405_00265	GCA_001865855_01306	GCA_001885535_00232	GCA_002093935_01802	GCA_002356035_07160	GCA_003013595_02096	GCA_003667075_05661	GCA_007990715_00702	GCA_009712165_00768	GCA_009712405_05577	GCA_009712505_02700	GCA_009712515_00595	GCA_009712525_04437	GCA_009712555_06868	GCA_009712575_07463	GCA_014117305_02240	GCA_015209825_05506	GCA_018223685_01686
hpcG		2-oxo-hept-4-ene-1,7-dioate hydratase	22	22	1	1	1295				785	785	785	GCA_000583715_06794	GCA_000763165_00623	GCA_001192935_00745	GCA_001613085_01524	GCA_001613405_00318	GCA_001865855_01255	GCA_001885535_00181	GCA_002093935_01751	GCA_002356035_07211	GCA_003013595_02045	GCA_003667075_05610	GCA_007990715_00753	GCA_009712165_00717	GCA_009712405_05526	GCA_009712505_02751	GCA_009712515_00544	GCA_009712525_07094	GCA_009712555_06919	GCA_009712575_01670	GCA_014117305_02291	GCA_015209825_05557	GCA_018223685_01737
mhpF		Acetaldehyde dehydrogenase	22	22	1	1	1294				905	908	907	GCA_000583715_06795	GCA_000763165_00622	GCA_001192935_00744	GCA_001613085_01525	GCA_001613405_00317	GCA_001865855_01254	GCA_001885535_00180	GCA_002093935_01750	GCA_002356035_07212	GCA_003013595_02044	GCA_003667075_05609	GCA_007990715_00754	GCA_009712165_00716	GCA_009712405_05525	GCA_009712505_02752	GCA_009712515_00543	GCA_009712525_07093	GCA_009712555_06920	GCA_009712575_01671	GCA_014117305_02292	GCA_015209825_05558	GCA_018223685_01738
group_1044		4-hydroxy-2-oxovalerate aldolase	22	22	1	1	1293				1052	1064	1063	GCA_000583715_06796	GCA_000763165_00621	GCA_001192935_00743	GCA_001613085_01526	GCA_001613405_00316	GCA_001865855_01253	GCA_001885535_00179	GCA_002093935_01749	GCA_002356035_07213	GCA_003013595_02043	GCA_003667075_05608	GCA_007990715_00755	GCA_009712165_00715	GCA_009712405_05524	GCA_009712505_02753	GCA_009712515_00542	GCA_009712525_07092	GCA_009712555_06921	GCA_009712575_01672	GCA_014117305_02293	GCA_015209825_05559	GCA_018223685_01739
group_1046		hypothetical protein	22	22	1	1	1283				335	965	792	GCA_000583715_06805	GCA_000763165_00612	GCA_001192935_00734	GCA_001613085_01532	GCA_001613405_00325	GCA_001865855_01244	GCA_001885535_00170	GCA_002093935_01740	GCA_002356035_07222	GCA_003013595_02034	GCA_003667075_05599	GCA_007990715_00764	GCA_009712165_00706	GCA_009712405_05515	GCA_009712505_02762	GCA_009712515_00534	GCA_009712525_04941	GCA_009712555_06930	GCA_009712575_01681	GCA_014117305_02302	GCA_015209825_05568	GCA_018223685_01748
btuD_1		Vitamin B12 import ATP-binding protein BtuD	22	22	1	1	1248				845	1196	1149	GCA_000583715_06825	GCA_000763165_00592	GCA_001192935_00714	GCA_001613085_01547	GCA_001613405_00345	GCA_001865855_01224	GCA_001885535_00148	GCA_002093935_04322	GCA_002356035_07242	GCA_003013595_06486	GCA_003667075_05579	GCA_007990715_00784	GCA_009712165_00686	GCA_009712405_05495	GCA_009712505_01784	GCA_009712515_00514	GCA_009712525_04921	GCA_009712555_06950	GCA_009712575_00880	GCA_014117305_02324	GCA_015209825_05590	GCA_018223685_01770
mutY		Adenine DNA glycosylase	22	22	1	1	1246				866	929	884	GCA_000583715_06827	GCA_000763165_00590	GCA_001192935_00712	GCA_001613085_01562	GCA_001613405_00347	GCA_001865855_01222	GCA_001885535_00146	GCA_002093935_04324	GCA_002356035_07244	GCA_003013595_06484	GCA_003667075_05577	GCA_007990715_00786	GCA_009712165_00684	GCA_009712405_05493	GCA_009712505_01786	GCA_009712515_00512	GCA_009712525_04919	GCA_009712555_06952	GCA_009712575_00882	GCA_014117305_02326	GCA_015209825_05592	GCA_018223685_01772
group_1053		hypothetical protein	22	22	1	1	20370				701	1142	1121	GCA_000583715_06844	GCA_000763165_00365	GCA_001192935_00679	GCA_001613085_01936	GCA_001613405_02412	GCA_001865855_05113	GCA_001885535_03881	GCA_002093935_01730	GCA_002356035_03755	GCA_003013595_04676	GCA_003667075_04519	GCA_007990715_00548	GCA_009712165_00339	GCA_009712405_00272	GCA_009712505_07141	GCA_009712515_04682	GCA_009712525_01119	GCA_009712555_04939	GCA_009712575_01593	GCA_014117305_06443	GCA_015209825_01896	GCA_018223685_07236
hisE		Phosphoribosyl-ATP pyrophosphatase	22	22	1	1	20343				263	293	270	GCA_000583715_06859	GCA_000763165_00380	GCA_001192935_00664	GCA_001613085_01911	GCA_001613405_02386	GCA_001865855_05129	GCA_001885535_03896	GCA_002093935_01715	GCA_002356035_03740	GCA_003013595_04661	GCA_003667075_04504	GCA_007990715_00533	GCA_009712165_00354	GCA_009712405_00287	GCA_009712505_03952	GCA_009712515_04697	GCA_009712525_00984	GCA_009712555_04954	GCA_009712575_00235	GCA_014117305_06428	GCA_015209825_01881	GCA_018223685_07251
rsbRA		RsbT co-antagonist protein RsbRA	22	22	1	1	20069				893	905	893	GCA_000583715_06896	GCA_000763165_00415	GCA_001192935_00627	GCA_001613085_01884	GCA_001613405_04919	GCA_001865855_05164	GCA_001885535_03931	GCA_002093935_01680	GCA_002356035_03705	GCA_003013595_04626	GCA_003667075_04469	GCA_007990715_00498	GCA_009712165_00389	GCA_009712405_00322	GCA_009712505_00716	GCA_009712515_03952	GCA_009712525_01312	GCA_009712555_04989	GCA_009712575_03402	GCA_014117305_06393	GCA_015209825_01846	GCA_018223685_07286
group_1062		hypothetical protein	22	22	1	1	18812				1847	1964	1919	GCA_000583715_06945	GCA_000763165_00341	GCA_001192935_00489	GCA_001613085_04560	GCA_001613405_05030	GCA_001865855_05357	GCA_001885535_04122	GCA_002093935_00379	GCA_002356035_03513	GCA_003013595_03467	GCA_003667075_03772	GCA_007990715_04540	GCA_009712165_03912	GCA_009712405_00428	GCA_009712505_00501	GCA_009712515_06840	GCA_009712525_02659	GCA_009712555_00481	GCA_009712575_07235	GCA_014117305_06202	GCA_015209825_01654	GCA_018223685_07476
glcB		Malate synthase G	22	22	1	1	18978				767	2183	2118	GCA_000583715_07037	GCA_000763165_00250	GCA_001192935_00581	GCA_001613085_04585	GCA_001613405_05004	GCA_001865855_05264	GCA_001885535_04031	GCA_002093935_00288	GCA_002356035_03604	GCA_003013595_05331	GCA_003667075_03863	GCA_007990715_00411	GCA_009712165_03581	GCA_009712405_06504	GCA_009712505_02274	GCA_009712515_04378	GCA_009712525_01456	GCA_009712555_01761	GCA_009712575_05554	GCA_014117305_06293	GCA_015209825_01746	GCA_018223685_07385
cwlM		N-acetylmuramoyl-L-alanine amidase CwlM	22	22	1	1	15771				1085	1199	1133	GCA_000583715_07131	GCA_000763165_00155	GCA_001192935_00451	GCA_001613085_06665	GCA_001613405_00898	GCA_001865855_00622	GCA_001885535_07295	GCA_002093935_00192	GCA_002356035_07724	GCA_003013595_07173	GCA_003667075_02680	GCA_007990715_00311	GCA_009712165_04959	GCA_009712405_03600	GCA_009712505_00021	GCA_009712515_04105	GCA_009712525_05930	GCA_009712555_04379	GCA_009712575_00035	GCA_014117305_02805	GCA_015209825_06071	GCA_018223685_02249
group_1070		hypothetical protein	22	22	1	1	19720				185	197	191	GCA_000583715_07265	GCA_000763165_00484	GCA_001192935_00334	GCA_001613085_01337	GCA_001613405_00120	GCA_001865855_07791	GCA_001885535_06699	GCA_002093935_00421	GCA_002356035_00803	GCA_003013595_00265	GCA_003667075_05046	GCA_007990715_00592	GCA_009712165_06416	GCA_009712405_07302	GCA_009712505_00903	GCA_009712515_06112	GCA_009712525_03333	GCA_009712555_05499	GCA_009712575_06907	GCA_014117305_03630	GCA_015209825_06901	GCA_018223685_03076
dhbE		2,3-dihydroxybenzoate-AMP ligase	22	22	1	1	19750				497	1649	1577	GCA_000583715_07286	GCA_000763165_00463	GCA_001192935_00355	GCA_001613085_01357	GCA_001613405_00140	GCA_001865855_07812	GCA_001885535_06720	GCA_002093935_00400	GCA_002356035_00782	GCA_003013595_02409	GCA_003667075_05025	GCA_007990715_00571	GCA_009712165_06437	GCA_009712405_07323	GCA_009712505_01093	GCA_009712515_06133	GCA_009712525_00194	GCA_009712555_05520	GCA_009712575_06886	GCA_014117305_03609	GCA_015209825_06880	GCA_018223685_03055
ydhP_1		Inner membrane transport protein YdhP	22	22	1	1	7557				1148	1328	1263	GCA_000583715_01655	GCA_000763165_06719	GCA_001192935_05821	GCA_001613085_02503	GCA_001613405_05900	GCA_001865855_07391	GCA_001885535_00748	GCA_002093935_01492	GCA_002356035_01198	GCA_003013595_02341	GCA_003667075_02229	GCA_007990715_06717	GCA_009712165_03238	GCA_009712405_02686	GCA_009712505_02667	GCA_009712515_03615	GCA_009712525_03513	GCA_009712555_02279	GCA_009712575_02250	GCA_014117305_01726	GCA_015209825_04992	GCA_018223685_01170
glnA_2		Glutamine synthetase	22	22	1	1	10116				1436	1436	1436	GCA_000583715_00049	GCA_000763165_07296	GCA_001192935_07342	GCA_001613085_07181	GCA_001613405_04860	GCA_001865855_03148	GCA_001885535_05037	GCA_002093935_07468	GCA_002356035_02313	GCA_003013595_03692	GCA_003667075_03558	GCA_007990715_07196	GCA_009712165_04651	GCA_009712405_05796	GCA_009712505_04690	GCA_009712515_05528	GCA_009712525_06776	GCA_009712555_03552	GCA_009712575_06165	GCA_014117305_05290	GCA_015209825_00678	GCA_018223685_00497
group_1139		hypothetical protein	22	22	1	1	11180				434	437	436	GCA_000583715_00075	GCA_000763165_07258	GCA_001192935_07318	GCA_001613085_06318	GCA_001613405_00558	GCA_001865855_00930	GCA_001885535_07621	GCA_002093935_07442	GCA_002356035_00299	GCA_003013595_03581	GCA_003667075_03486	GCA_007990715_07168	GCA_009712165_04535	GCA_009712405_05300	GCA_009712505_06667	GCA_009712515_05366	GCA_009712525_06518	GCA_009712555_03419	GCA_009712575_05989	GCA_014117305_03131	GCA_015209825_06400	GCA_018223685_02575
rfbF		Glucose-1-phosphate cytidylyltransferase	22	22	1	1	18793				776	803	800	GCA_000583715_00102	GCA_000763165_07223	GCA_001192935_07290	GCA_001613085_04554	GCA_001613405_05040	GCA_001865855_05371	GCA_001885535_04136	GCA_002093935_07395	GCA_002356035_03499	GCA_003013595_03480	GCA_003667075_03380	GCA_007990715_07137	GCA_009712165_04431	GCA_009712405_05044	GCA_009712505_00488	GCA_009712515_05186	GCA_009712525_06220	GCA_009712555_03314	GCA_009712575_04429	GCA_014117305_06188	GCA_015209825_01640	GCA_018223685_07490
group_1148		hypothetical protein	22	22	1	1	7215				380	539	530	GCA_000583715_00147	GCA_000763165_07184	GCA_001192935_07241	GCA_001613085_02403	GCA_001613405_05781	GCA_001865855_07507	GCA_001885535_00633	GCA_002093935_07329	GCA_002356035_01082	GCA_003013595_03272	GCA_003667075_03281	GCA_007990715_07107	GCA_009712165_04325	GCA_009712405_04629	GCA_009712505_03997	GCA_009712515_05602	GCA_009712525_05978	GCA_009712555_03218	GCA_009712575_03555	GCA_014117305_01841	GCA_015209825_05107	GCA_018223685_01285
dus		putative tRNA-dihydrouridine synthase	22	22	1	1	19772				1148	1154	1148	GCA_000583715_00177	GCA_000763165_03060	GCA_001192935_07212	GCA_001613085_01384	GCA_001613405_00154	GCA_001865855_01406	GCA_001885535_00333	GCA_002093935_02489	GCA_002356035_07057	GCA_003013595_03982	GCA_003667075_04537	GCA_007990715_02909	GCA_009712165_05464	GCA_009712405_03568	GCA_009712505_07347	GCA_009712515_05505	GCA_009712525_00141	GCA_009712555_03894	GCA_009712575_04383	GCA_014117305_02139	GCA_015209825_05405	GCA_018223685_01584
tetR_1		Tetracycline repressor protein class B from transposon Tn10	22	22	1	1	19471				620	632	620	GCA_000583715_00271	GCA_000763165_04218	GCA_001192935_07112	GCA_001613085_04344	GCA_001613405_05358	GCA_001865855_07831	GCA_001885535_06739	GCA_002093935_04100	GCA_002356035_00763	GCA_003013595_00295	GCA_003667075_05940	GCA_007990715_03533	GCA_009712165_06363	GCA_009712405_04886	GCA_009712505_01074	GCA_009712515_06018	GCA_009712525_01667	GCA_009712555_05161	GCA_009712575_06867	GCA_014117305_03590	GCA_015209825_06861	GCA_018223685_03036
polA		DNA polymerase I	22	22	1	1	805				2699	2804	2714	GCA_000583715_00282	GCA_000763165_07058	GCA_001192935_07101	GCA_001613085_03270	GCA_001613405_06875	GCA_001865855_03566	GCA_001885535_04621	GCA_002093935_07164	GCA_002356035_02741	GCA_003013595_02874	GCA_003667075_02918	GCA_007990715_06998	GCA_009712165_03941	GCA_009712405_03854	GCA_009712505_00275	GCA_009712515_04549	GCA_009712525_06442	GCA_009712555_02957	GCA_009712575_07223	GCA_014117305_05704	GCA_015209825_01155	GCA_018223685_00082
livH_1		High-affinity branched-chain amino acid transport system permease protein LivH	22	22	1	1	808				1037	1040	1039	GCA_000583715_00286	GCA_000763165_07054	GCA_001192935_07097	GCA_001613085_03267	GCA_001613405_06867	GCA_001865855_03562	GCA_001885535_04625	GCA_002093935_07160	GCA_002356035_02737	GCA_003013595_02878	GCA_003667075_02922	GCA_007990715_07002	GCA_009712165_03937	GCA_009712405_03850	GCA_009712505_00271	GCA_009712515_04545	GCA_009712525_06094	GCA_009712555_02953	GCA_009712575_07219	GCA_014117305_05700	GCA_015209825_01151	GCA_018223685_00086
murT		Lipid II isoglutaminyl synthase (glutamine-hydrolyzing) subunit MurT	22	22	1	1	11164				1142	1232	1222	GCA_000583715_00299	GCA_000763165_07043	GCA_001192935_07090	GCA_001613085_06304	GCA_001613405_00537	GCA_001865855_00949	GCA_001885535_07641	GCA_002093935_07156	GCA_002356035_00319	GCA_003013595_02870	GCA_003667075_02908	GCA_007990715_06986	GCA_009712165_03926	GCA_009712405_03835	GCA_009712505_07213	GCA_009712515_04520	GCA_009712525_05103	GCA_009712555_02943	GCA_009712575_07500	GCA_014117305_03151	GCA_015209825_06420	GCA_018223685_02595
gatD		Lipid II isoglutaminyl synthase (glutamine-hydrolyzing) subunit GatD	22	22	1	1	11165				710	716	710	GCA_000583715_00300	GCA_000763165_07044	GCA_001192935_07089	GCA_001613085_06305	GCA_001613405_00536	GCA_001865855_00950	GCA_001885535_07642	GCA_002093935_07157	GCA_002356035_00320	GCA_003013595_02871	GCA_003667075_02907	GCA_007990715_06987	GCA_009712165_03927	GCA_009712405_03836	GCA_009712505_07214	GCA_009712515_04521	GCA_009712525_05104	GCA_009712555_02942	GCA_009712575_07501	GCA_014117305_03152	GCA_015209825_06421	GCA_018223685_02596
purQ		Phosphoribosylformylglycinamidine synthase subunit PurQ	22	22	1	1	19852				677	677	677	GCA_000583715_00304	GCA_000763165_06634	GCA_001192935_07085	GCA_001613085_01426	GCA_001613405_00207	GCA_001865855_01363	GCA_001885535_00289	GCA_002093935_02534	GCA_002356035_07103	GCA_003013595_04027	GCA_003667075_02026	GCA_007990715_06649	GCA_009712165_03102	GCA_009712405_02547	GCA_009712505_05795	GCA_009712515_03317	GCA_009712525_03166	GCA_009712555_02119	GCA_009712575_06317	GCA_014117305_02183	GCA_015209825_05449	GCA_018223685_01629
carB_5		Carbamoyl-phosphate synthase large chain	22	22	1	1	183				5462	5465	5462	GCA_000583715_00321	GCA_000763165_06968	GCA_001192935_07003	GCA_001613085_05175	GCA_001613405_01431	GCA_001865855_05050	GCA_001885535_03816	GCA_002093935_07074	GCA_002356035_03818	GCA_003013595_02567	GCA_003667075_02632	GCA_007990715_06940	GCA_009712165_03667	GCA_009712405_03417	GCA_009712505_03811	GCA_009712515_04353	GCA_009712525_04696	GCA_009712555_02810	GCA_009712575_03602	GCA_014117305_06508	GCA_015209825_01961	GCA_018223685_07171
pepA		putative cytosol aminopeptidase	22	22	1	1	14911				1436	1508	1439	GCA_000583715_00323	GCA_000763165_05971	GCA_001192935_07066	GCA_001613085_05395	GCA_001613405_04880	GCA_001865855_03165	GCA_001885535_05020	GCA_002093935_07128	GCA_002356035_02332	GCA_003013595_00926	GCA_003667075_00988	GCA_007990715_05926	GCA_009712165_03827	GCA_009712405_03760	GCA_009712505_04108	GCA_009712515_04442	GCA_009712525_04960	GCA_009712555_02869	GCA_009712575_03626	GCA_014117305_05307	GCA_015209825_00696	GCA_018223685_00480
tesB_4		Acyl-CoA thioesterase 2	22	22	1	1	871				896	923	921	GCA_000583715_00331	GCA_000763165_07020	GCA_001192935_07056	GCA_001613085_03260	GCA_001613405_06840	GCA_001865855_03519	GCA_001885535_04669	GCA_002093935_07120	GCA_002356035_02695	GCA_003013595_02855	GCA_003667075_02886	GCA_007990715_06973	GCA_009712165_04089	GCA_009712405_03702	GCA_009712505_03533	GCA_009712515_04359	GCA_009712525_04854	GCA_009712555_02864	GCA_009712575_02606	GCA_014117305_05657	GCA_015209825_01107	GCA_018223685_00130
tcyB		L-cystine transport system permease protein TcyB	22	22	1	1	878				668	671	668	GCA_000583715_00333	GCA_000763165_07022	GCA_001192935_07058	GCA_001613085_03258	GCA_001613405_06838	GCA_001865855_03517	GCA_001885535_04671	GCA_002093935_07118	GCA_002356035_02693	GCA_003013595_02853	GCA_003667075_02884	GCA_007990715_06971	GCA_009712165_04087	GCA_009712405_03700	GCA_009712505_03531	GCA_009712515_04357	GCA_009712525_04852	GCA_009712555_02862	GCA_009712575_02604	GCA_014117305_05655	GCA_015209825_01105	GCA_018223685_00132
group_1175		Sepiapterin reductase	22	22	1	1	15403				689	704	703	GCA_000583715_00346	GCA_000763165_07007	GCA_001192935_07035	GCA_001613085_04690	GCA_001613405_01087	GCA_001865855_00439	GCA_001885535_07257	GCA_002093935_07089	GCA_002356035_07684	GCA_003013595_02577	GCA_003667075_02871	GCA_007990715_06967	GCA_009712165_03789	GCA_009712405_03515	GCA_009712505_04097	GCA_009712515_02520	GCA_009712525_04814	GCA_009712555_02840	GCA_009712575_01623	GCA_014117305_02767	GCA_015209825_06033	GCA_018223685_02211
glnQ_3		Glutamine transport ATP-binding protein GlnQ	22	22	1	1	15378				725	725	725	GCA_000583715_00349	GCA_000763165_07004	GCA_001192935_07038	GCA_001613085_04676	GCA_001613405_01075	GCA_001865855_00442	GCA_001885535_07254	GCA_002093935_07086	GCA_002356035_07681	GCA_003013595_02574	GCA_003667075_02868	GCA_007990715_06964	GCA_009712165_03792	GCA_009712405_03518	GCA_009712505_04100	GCA_009712515_02523	GCA_009712525_04817	GCA_009712555_02843	GCA_009712575_01620	GCA_014117305_02764	GCA_015209825_06030	GCA_018223685_02208
group_1177		hypothetical protein	22	22	1	1	15377				1781	1826	1822	GCA_000583715_00350	GCA_000763165_07003	GCA_001192935_07039	GCA_001613085_04675	GCA_001613405_01074	GCA_001865855_00443	GCA_001885535_07253	GCA_002093935_07085	GCA_002356035_07680	GCA_003013595_02573	GCA_003667075_02867	GCA_007990715_06963	GCA_009712165_03793	GCA_009712405_03519	GCA_009712505_04101	GCA_009712515_02524	GCA_009712525_04818	GCA_009712555_02844	GCA_009712575_01619	GCA_014117305_02763	GCA_015209825_06029	GCA_018223685_02207
ispE		4-diphosphocytidyl-2-C-methyl-D-erythritol kinase	22	22	1	1	5646				923	941	924	GCA_000583715_00361	GCA_000763165_06991	GCA_001192935_07028	GCA_001613085_02831	GCA_001613405_01364	GCA_001865855_01642	GCA_001885535_06487	GCA_002093935_07100	GCA_002356035_06823	GCA_003013595_02588	GCA_003667075_02859	GCA_007990715_06955	GCA_009712165_03786	GCA_009712405_03512	GCA_009712505_05767	GCA_009712515_04307	GCA_009712525_04789	GCA_009712555_02837	GCA_009712575_04205	GCA_014117305_03840	GCA_015209825_07831	GCA_018223685_03288
ettA_4		Energy-dependent translational throttle protein EttA	22	22	1	1	5645				1790	1796	1795	GCA_000583715_00362	GCA_000763165_06990	GCA_001192935_07027	GCA_001613085_02830	GCA_001613405_01365	GCA_001865855_01643	GCA_001885535_06486	GCA_002093935_07099	GCA_002356035_06822	GCA_003013595_02587	GCA_003667075_02860	GCA_007990715_06956	GCA_009712165_03787	GCA_009712405_03513	GCA_009712505_05766	GCA_009712515_04308	GCA_009712525_04790	GCA_009712555_02838	GCA_009712575_04204	GCA_014117305_03841	GCA_015209825_07830	GCA_018223685_03289
group_1191		putative HIT-like protein	22	22	1	1	1392				425	425	425	GCA_000583715_00413	GCA_000763165_06923	GCA_001192935_06974	GCA_001613085_01444	GCA_001613405_00234	GCA_001865855_01339	GCA_001885535_00265	GCA_002093935_07044	GCA_002356035_07127	GCA_003013595_02506	GCA_003667075_02577	GCA_007990715_06897	GCA_009712165_03633	GCA_009712405_03323	GCA_009712505_03715	GCA_009712515_04178	GCA_009712525_04647	GCA_009712555_02697	GCA_009712575_06341	GCA_014117305_02207	GCA_015209825_05473	GCA_018223685_01653
bpoC_1		Putative non-heme bromoperoxidase BpoC	22	22	1	1	1396				833	833	833	GCA_000583715_00418	GCA_000763165_06918	GCA_001192935_06979	GCA_001613085_01455	GCA_001613405_00239	GCA_001865855_01334	GCA_001885535_00260	GCA_002093935_07039	GCA_002356035_07132	GCA_003013595_02511	GCA_003667075_02572	GCA_007990715_06902	GCA_009712165_03628	GCA_009712405_03318	GCA_009712505_03720	GCA_009712515_04173	GCA_009712525_04642	GCA_009712555_02702	GCA_009712575_06346	GCA_014117305_02212	GCA_015209825_05478	GCA_018223685_01658
group_1193		hypothetical protein	22	22	1	1	1397				158	173	166	GCA_000583715_00419	GCA_000763165_06917	GCA_001192935_06980	GCA_001613085_01456	GCA_001613405_00240	GCA_001865855_01333	GCA_001885535_00259	GCA_002093935_07038	GCA_002356035_07133	GCA_003013595_02512	GCA_003667075_02571	GCA_007990715_06903	GCA_009712165_03627	GCA_009712405_03317	GCA_009712505_03721	GCA_009712515_04172	GCA_009712525_04641	GCA_009712555_02703	GCA_009712575_06347	GCA_014117305_02213	GCA_015209825_05479	GCA_018223685_01659
otsA		Trehalose-6-phosphate synthase	22	22	1	1	1398				1481	1529	1483	GCA_000583715_00420	GCA_000763165_06916	GCA_001192935_06981	GCA_001613085_01457	GCA_001613405_00241	GCA_001865855_01332	GCA_001885535_00258	GCA_002093935_07037	GCA_002356035_07134	GCA_003013595_02513	GCA_003667075_02570	GCA_007990715_06904	GCA_009712165_03626	GCA_009712405_03316	GCA_009712505_03722	GCA_009712515_04171	GCA_009712525_04640	GCA_009712555_02704	GCA_009712575_06348	GCA_014117305_02214	GCA_015209825_05480	GCA_018223685_01660
serB2		Phosphoserine phosphatase SerB2	22	22	1	1	12742				1229	1289	1248	GCA_000583715_00441	GCA_000763165_02253	GCA_001192935_06953	GCA_001613085_02336	GCA_001613405_06170	GCA_001865855_06685	GCA_001885535_01493	GCA_002093935_06652	GCA_002356035_01941	GCA_003013595_01689	GCA_003667075_03420	GCA_007990715_06545	GCA_009712165_04605	GCA_009712405_04860	GCA_009712505_06021	GCA_009712515_05951	GCA_009712525_07038	GCA_009712555_05265	GCA_009712575_05707	GCA_014117305_00982	GCA_015209825_04267	GCA_018223685_04849
nrdF2		Ribonucleoside-diphosphate reductase subunit beta nrdF2	22	22	1	1	12748				962	962	962	GCA_000583715_00444	GCA_000763165_02256	GCA_001192935_06950	GCA_001613085_02318	GCA_001613405_06166	GCA_001865855_06688	GCA_001885535_01490	GCA_002093935_06655	GCA_002356035_01938	GCA_003013595_01686	GCA_003667075_03417	GCA_007990715_06548	GCA_009712165_04608	GCA_009712405_04863	GCA_009712505_04501	GCA_009712515_05954	GCA_009712525_03912	GCA_009712555_05262	GCA_009712575_05704	GCA_014117305_00985	GCA_015209825_04270	GCA_018223685_04846
group_1200		hypothetical protein	22	22	1	1	1373				605	605	605	GCA_000583715_00448	GCA_000763165_06903	GCA_001192935_06946	GCA_001613085_01438	GCA_001613405_00229	GCA_001865855_01344	GCA_001885535_00270	GCA_002093935_06983	GCA_002356035_07122	GCA_003013595_02401	GCA_003667075_02561	GCA_007990715_06880	GCA_009712165_03525	GCA_009712405_03201	GCA_009712505_05004	GCA_009712515_05062	GCA_009712525_05982	GCA_009712555_02673	GCA_009712575_06336	GCA_014117305_02202	GCA_015209825_05468	GCA_018223685_01648
purB		Adenylosuccinate lyase	22	22	1	1	1372				1412	1421	1420	GCA_000583715_00449	GCA_000763165_06902	GCA_001192935_06945	GCA_001613085_01437	GCA_001613405_00228	GCA_001865855_01345	GCA_001885535_00271	GCA_002093935_06984	GCA_002356035_07121	GCA_003013595_02402	GCA_003667075_02562	GCA_007990715_06881	GCA_009712165_03526	GCA_009712405_03202	GCA_009712505_05003	GCA_009712515_05063	GCA_009712525_05983	GCA_009712555_02672	GCA_009712575_06335	GCA_014117305_02201	GCA_015209825_05467	GCA_018223685_01647
hit		Protein hit	22	22	1	1	1371				434	449	437	GCA_000583715_00450	GCA_000763165_06901	GCA_001192935_06944	GCA_001613085_01436	GCA_001613405_00221	GCA_001865855_01346	GCA_001885535_00272	GCA_002093935_06985	GCA_002356035_07120	GCA_003013595_02403	GCA_003667075_02563	GCA_007990715_06882	GCA_009712165_03527	GCA_009712405_03203	GCA_009712505_04676	GCA_009712515_05047	GCA_009712525_05951	GCA_009712555_02671	GCA_009712575_06334	GCA_014117305_02200	GCA_015209825_05466	GCA_018223685_01646
rplE		50S ribosomal protein L5	22	22	1	1	14173				563	566	563	GCA_000583715_00456	GCA_000763165_06088	GCA_001192935_06924	GCA_001613085_01204	GCA_001613405_05740	GCA_001865855_07585	GCA_001885535_00556	GCA_002093935_06109	GCA_002356035_01003	GCA_003013595_02335	GCA_003667075_01086	GCA_007990715_06077	GCA_009712165_02312	GCA_009712405_01296	GCA_009712505_01271	GCA_009712515_01900	GCA_009712525_01595	GCA_009712555_01146	GCA_009712575_00372	GCA_014117305_01917	GCA_015209825_05183	GCA_018223685_01362
rplX		50S ribosomal protein L24	22	22	1	1	14174				314	317	314	GCA_000583715_00457	GCA_000763165_06089	GCA_001192935_06925	GCA_001613085_01205	GCA_001613405_05739	GCA_001865855_07586	GCA_001885535_00555	GCA_002093935_06110	GCA_002356035_01002	GCA_003013595_02334	GCA_003667075_01085	GCA_007990715_06078	GCA_009712165_02313	GCA_009712405_01297	GCA_009712505_01270	GCA_009712515_01901	GCA_009712525_01596	GCA_009712555_01147	GCA_009712575_00371	GCA_014117305_01918	GCA_015209825_05184	GCA_018223685_01363
rplN		50S ribosomal protein L14	22	22	1	1	14190				368	368	368	GCA_000583715_00458	GCA_000763165_06090	GCA_001192935_06926	GCA_001613085_01206	GCA_001613405_05738	GCA_001865855_07587	GCA_001885535_00554	GCA_002093935_06111	GCA_002356035_01001	GCA_003013595_02333	GCA_003667075_01084	GCA_007990715_06079	GCA_009712165_02314	GCA_009712405_01298	GCA_009712505_01269	GCA_009712515_01902	GCA_009712525_01597	GCA_009712555_01148	GCA_009712575_00370	GCA_014117305_01919	GCA_015209825_05185	GCA_018223685_01364
melD		Melibiose/raffinose/stachyose import permease protein MelD	22	22	1	1	15822				851	974	927	GCA_000583715_00518	GCA_000763165_06811	GCA_001192935_06869	GCA_001613085_06634	GCA_001613405_00923	GCA_001865855_00589	GCA_001885535_07263	GCA_002093935_06901	GCA_002356035_07690	GCA_003013595_02206	GCA_003667075_02391	GCA_007990715_06808	GCA_009712165_03448	GCA_009712405_02939	GCA_009712505_00176	GCA_009712515_03891	GCA_009712525_03894	GCA_009712555_02448	GCA_009712575_00068	GCA_014117305_02773	GCA_015209825_06039	GCA_018223685_02217
group_1208		hypothetical protein	22	22	1	1	15820				1328	1343	1331	GCA_000583715_00520	GCA_000763165_06809	GCA_001192935_06867	GCA_001613085_06636	GCA_001613405_00921	GCA_001865855_00591	GCA_001885535_07265	GCA_002093935_06903	GCA_002356035_07692	GCA_003013595_02208	GCA_003667075_02393	GCA_007990715_06810	GCA_009712165_03450	GCA_009712405_02941	GCA_009712505_00178	GCA_009712515_03893	GCA_009712525_03896	GCA_009712555_02446	GCA_009712575_00066	GCA_014117305_02775	GCA_015209825_06041	GCA_018223685_02219
msiK_2		Diacetylchitobiose uptake system ATP-binding protein MsiK	22	22	1	1	15819				1076	1079	1078	GCA_000583715_00521	GCA_000763165_06808	GCA_001192935_06866	GCA_001613085_06637	GCA_001613405_00920	GCA_001865855_00592	GCA_001885535_07266	GCA_002093935_06904	GCA_002356035_07693	GCA_003013595_02209	GCA_003667075_02394	GCA_007990715_06811	GCA_009712165_03451	GCA_009712405_02942	GCA_009712505_00179	GCA_009712515_03894	GCA_009712525_03897	GCA_009712555_02445	GCA_009712575_00065	GCA_014117305_02776	GCA_015209825_06042	GCA_018223685_02220
gtaB_2		UTP--glucose-1-phosphate uridylyltransferase	22	22	1	1	9661				932	953	938	GCA_000583715_00588	GCA_000763165_06786	GCA_001192935_06789	GCA_001613085_04228	GCA_001613405_01287	GCA_001865855_01538	GCA_001885535_00464	GCA_002093935_06874	GCA_002356035_06926	GCA_003013595_02176	GCA_003667075_02376	GCA_007990715_06783	GCA_009712165_03433	GCA_009712405_02901	GCA_009712505_03370	GCA_009712515_03876	GCA_009712525_04068	GCA_009712555_02423	GCA_009712575_05382	GCA_014117305_02009	GCA_015209825_05275	GCA_018223685_01454
moeA1		Molybdopterin molybdenumtransferase 1	22	22	1	1	9656				1115	1259	1252	GCA_000583715_00589	GCA_000763165_06787	GCA_001192935_06790	GCA_001613085_04227	GCA_001613405_01288	GCA_001865855_01539	GCA_001885535_00465	GCA_002093935_06873	GCA_002356035_06925	GCA_003013595_02175	GCA_003667075_02375	GCA_007990715_06784	GCA_009712165_03434	GCA_009712405_02902	GCA_009712505_03369	GCA_009712515_03877	GCA_009712525_04069	GCA_009712555_02424	GCA_009712575_05381	GCA_014117305_02008	GCA_015209825_05274	GCA_018223685_01453
rimJ		[Ribosomal protein S5]-alanine N-acetyltransferase	22	22	1	1	9655				650	668	666	GCA_000583715_00590	GCA_000763165_06788	GCA_001192935_06791	GCA_001613085_04226	GCA_001613405_01289	GCA_001865855_01540	GCA_001885535_00466	GCA_002093935_06872	GCA_002356035_06924	GCA_003013595_02174	GCA_003667075_02374	GCA_007990715_06785	GCA_009712165_03435	GCA_009712405_02903	GCA_009712505_03368	GCA_009712515_03878	GCA_009712525_04070	GCA_009712555_02425	GCA_009712575_05380	GCA_014117305_02007	GCA_015209825_05273	GCA_018223685_01452
group_1220		tRNA-His(gtg)	22	22	1	1	16249				73	74	73	GCA_000583715_00605	GCA_000763165_06780	GCA_001192935_06782	GCA_001613085_03047	GCA_001613405_03688	GCA_001865855_07020	GCA_001885535_05768	GCA_002093935_06857	GCA_002356035_06148	GCA_003013595_02160	GCA_003667075_02277	GCA_007990715_06777	GCA_009712165_03426	GCA_009712405_02843	GCA_009712505_03240	GCA_009712515_03859	GCA_009712525_03366	GCA_009712555_02417	GCA_009712575_03010	GCA_014117305_04558	GCA_015209825_07112	GCA_018223685_04005
orn		Oligoribonuclease	22	22	1	1	16240				590	638	593	GCA_000583715_00606	GCA_000763165_06781	GCA_001192935_06781	GCA_001613085_03048	GCA_001613405_03687	GCA_001865855_07019	GCA_001885535_05767	GCA_002093935_06856	GCA_002356035_06147	GCA_003013595_02161	GCA_003667075_02276	GCA_007990715_06778	GCA_009712165_03425	GCA_009712405_02842	GCA_009712505_03239	GCA_009712515_03858	GCA_009712525_03365	GCA_009712555_02418	GCA_009712575_03009	GCA_014117305_04559	GCA_015209825_07111	GCA_018223685_04006
purU		Formyltetrahydrofolate deformylase	22	22	1	1	2074				881	890	881	GCA_000583715_00621	GCA_000763165_06772	GCA_001192935_06775	GCA_001613085_03814	GCA_001613405_05571	GCA_001865855_00186	GCA_001885535_06952	GCA_002093935_06850	GCA_002356035_00549	GCA_003013595_03515	GCA_003667075_02270	GCA_007990715_06760	GCA_009712165_03409	GCA_009712405_02836	GCA_009712505_01772	GCA_009712515_03827	GCA_009712525_03765	GCA_009712555_02355	GCA_009712575_02909	GCA_014117305_03377	GCA_015209825_06648	GCA_018223685_02823
mmgC_11		Acyl-CoA dehydrogenase	22	22	1	1	16459				1166	1181	1174	GCA_000583715_00625	GCA_000763165_06759	GCA_001192935_06754	GCA_001613085_02740	GCA_001613405_01535	GCA_001865855_01769	GCA_001885535_06365	GCA_002093935_06816	GCA_002356035_06701	GCA_003013595_02130	GCA_003667075_02257	GCA_007990715_06748	GCA_009712165_03388	GCA_009712405_02815	GCA_009712505_02943	GCA_009712515_05103	GCA_009712525_06114	GCA_009712555_02330	GCA_009712575_02956	GCA_014117305_03961	GCA_015209825_07709	GCA_018223685_03409
metB		Cystathionine gamma-synthase	22	22	1	1	16458				1142	1145	1144	GCA_000583715_00626	GCA_000763165_06758	GCA_001192935_06755	GCA_001613085_02739	GCA_001613405_01536	GCA_001865855_01770	GCA_001885535_06364	GCA_002093935_06815	GCA_002356035_06700	GCA_003013595_02129	GCA_003667075_02256	GCA_007990715_06749	GCA_009712165_03389	GCA_009712405_02816	GCA_009712505_02942	GCA_009712515_05104	GCA_009712525_06115	GCA_009712555_02329	GCA_009712575_02955	GCA_014117305_03962	GCA_015209825_07708	GCA_018223685_03410
greA		Transcription elongation factor GreA	22	22	1	1	16457				491	494	491	GCA_000583715_00627	GCA_000763165_06757	GCA_001192935_06756	GCA_001613085_02738	GCA_001613405_01537	GCA_001865855_01771	GCA_001885535_06363	GCA_002093935_06814	GCA_002356035_06699	GCA_003013595_02128	GCA_003667075_02255	GCA_007990715_06750	GCA_009712165_03390	GCA_009712405_02817	GCA_009712505_06321	GCA_009712515_04479	GCA_009712525_05012	GCA_009712555_02328	GCA_009712575_06441	GCA_014117305_03963	GCA_015209825_07707	GCA_018223685_03411
mch_1		Mesaconyl-CoA hydratase	22	22	1	1	9477				479	560	482	GCA_000583715_00693	GCA_000763165_06679	GCA_001192935_06713	GCA_001613085_04329	GCA_001613405_05311	GCA_001865855_01428	GCA_001885535_00354	GCA_002093935_06785	GCA_002356035_07034	GCA_003013595_02010	GCA_003667075_02045	GCA_007990715_06709	GCA_009712165_03120	GCA_009712405_02648	GCA_009712505_01042	GCA_009712515_03435	GCA_009712525_03248	GCA_009712555_02242	GCA_009712575_03087	GCA_014117305_02118	GCA_015209825_05384	GCA_018223685_01563
acdA_1		Acyl-CoA dehydrogenase	22	22	1	1	9478				1160	1160	1160	GCA_000583715_00694	GCA_000763165_06678	GCA_001192935_06714	GCA_001613085_04328	GCA_001613405_05312	GCA_001865855_01427	GCA_001885535_00353	GCA_002093935_06786	GCA_002356035_07035	GCA_003013595_02009	GCA_003667075_02044	GCA_007990715_06710	GCA_009712165_03119	GCA_009712405_02647	GCA_009712505_01043	GCA_009712515_03434	GCA_009712525_03247	GCA_009712555_02243	GCA_009712575_03088	GCA_014117305_02119	GCA_015209825_05385	GCA_018223685_01564
pccB		Propionyl-CoA carboxylase beta chain	22	22	1	1	9482				1559	1607	1562	GCA_000583715_00696	GCA_000763165_06676	GCA_001192935_06716	GCA_001613085_04326	GCA_001613405_05314	GCA_001865855_01425	GCA_001885535_00351	GCA_002093935_06788	GCA_002356035_07037	GCA_003013595_02007	GCA_003667075_02042	GCA_007990715_06712	GCA_009712165_03117	GCA_009712405_02645	GCA_009712505_01045	GCA_009712515_03432	GCA_009712525_03245	GCA_009712555_02245	GCA_009712575_03090	GCA_014117305_02121	GCA_015209825_05387	GCA_018223685_01566
group_1246		Putative short-chain type dehydrogenase/reductase	22	22	1	1	7548				878	878	878	GCA_000583715_00710	GCA_000763165_06699	GCA_001192935_06704	GCA_001613085_00905	GCA_001613405_05911	GCA_001865855_07383	GCA_001885535_00758	GCA_002093935_06765	GCA_002356035_01208	GCA_003013595_01993	GCA_003667075_02173	GCA_007990715_06689	GCA_009712165_03207	GCA_009712405_02669	GCA_009712505_06575	GCA_009712515_03508	GCA_009712525_03268	GCA_009712555_02248	GCA_009712575_00676	GCA_014117305_01716	GCA_015209825_04982	GCA_018223685_01160
mmgC_4		Acyl-CoA dehydrogenase	22	22	1	1	7549				1265	1313	1280	GCA_000583715_00711	GCA_000763165_06700	GCA_001192935_06705	GCA_001613085_02510	GCA_001613405_05912	GCA_001865855_07384	GCA_001885535_00757	GCA_002093935_06764	GCA_002356035_01207	GCA_003013595_01992	GCA_003667075_02172	GCA_007990715_06688	GCA_009712165_03208	GCA_009712405_02670	GCA_009712505_06574	GCA_009712515_03509	GCA_009712525_03269	GCA_009712555_02247	GCA_009712575_00675	GCA_014117305_01717	GCA_015209825_04983	GCA_018223685_01161
bceA		Bacitracin export ATP-binding protein BceA	22	22	1	1	20541				773	776	773	GCA_000583715_00731	GCA_000763165_06353	GCA_001192935_06673	GCA_001613085_07490	GCA_001613405_01826	GCA_001865855_02037	GCA_001885535_06096	GCA_002093935_00668	GCA_002356035_06432	GCA_003013595_02919	GCA_003667075_04387	GCA_007990715_02822	GCA_009712165_05377	GCA_009712405_03442	GCA_009712505_01511	GCA_009712515_02724	GCA_009712525_04413	GCA_009712555_06515	GCA_009712575_03169	GCA_014117305_04230	GCA_015209825_07444	GCA_018223685_03676
ppx2		Exopolyphosphatase 2	22	22	1	1	5574				959	1004	999	GCA_000583715_00742	GCA_000763165_06618	GCA_001192935_06661	GCA_001613085_02787	GCA_001613405_01409	GCA_001865855_01694	GCA_001885535_06435	GCA_002093935_03014	GCA_002356035_06771	GCA_003013595_05004	GCA_003667075_02010	GCA_007990715_06632	GCA_009712165_03085	GCA_009712405_02530	GCA_009712505_04185	GCA_009712515_03300	GCA_009712525_04335	GCA_009712555_02088	GCA_009712575_02639	GCA_014117305_03891	GCA_015209825_07779	GCA_018223685_03339
group_1252		hypothetical protein	22	22	1	1	5575				521	548	546	GCA_000583715_00743	GCA_000763165_06619	GCA_001192935_06660	GCA_001613085_02788	GCA_001613405_01408	GCA_001865855_01693	GCA_001885535_06436	GCA_002093935_03015	GCA_002356035_06772	GCA_003013595_05003	GCA_003667075_02011	GCA_007990715_06631	GCA_009712165_03084	GCA_009712405_02529	GCA_009712505_04186	GCA_009712515_03299	GCA_009712525_04334	GCA_009712555_02087	GCA_009712575_02640	GCA_014117305_03890	GCA_015209825_07780	GCA_018223685_03338
group_1259		hypothetical protein	22	22	1	1	9171				560	593	591	GCA_000583715_00777	GCA_000763165_06606	GCA_001192935_06621	GCA_001613085_06032	GCA_001613405_03345	GCA_001865855_04591	GCA_001885535_03537	GCA_002093935_02041	GCA_002356035_04079	GCA_003013595_02482	GCA_003667075_01974	GCA_007990715_06609	GCA_009712165_03058	GCA_009712405_02485	GCA_009712505_05972	GCA_009712515_03261	GCA_009712525_03065	GCA_009712555_02061	GCA_009712575_04458	GCA_014117305_06787	GCA_015209825_02240	GCA_018223685_06893
groL1		60 kDa chaperonin 1	22	22	1	1	14478				1622	1631	1622	GCA_000583715_00807	GCA_000763165_06568	GCA_001192935_06635	GCA_001613085_03736	GCA_001613405_07255	GCA_001865855_00278	GCA_001885535_07773	GCA_002093935_06388	GCA_002356035_00455	GCA_003013595_07241	GCA_003667075_01855	GCA_007990715_06591	GCA_009712165_03035	GCA_009712405_02281	GCA_009712505_03529	GCA_009712515_03968	GCA_009712525_04225	GCA_009712555_02038	GCA_009712575_03426	GCA_014117305_03283	GCA_015209825_06554	GCA_018223685_02729
lipA		Lipoyl synthase	22	22	1	1	14918				1022	1121	1113	GCA_000583715_00816	GCA_000763165_05977	GCA_001192935_06583	GCA_001613085_07434	GCA_001613405_04871	GCA_001865855_03159	GCA_001885535_05026	GCA_002093935_06745	GCA_002356035_02325	GCA_003013595_00932	GCA_003667075_00982	GCA_007990715_05932	GCA_009712165_03179	GCA_009712405_02639	GCA_009712505_03111	GCA_009712515_04156	GCA_009712525_04521	GCA_009712555_01946	GCA_009712575_02668	GCA_014117305_05301	GCA_015209825_00689	GCA_018223685_00486
luxA		Alkanal monooxygenase alpha chain	22	22	1	1	9061			Hypothetical protein with no hits to refseq/uniprot/clusters/cdd/tigrfams/pfam overlapping another protein with hits	680	1013	997	GCA_000583715_00828	GCA_000763165_06532	GCA_001192935_06568	GCA_001613085_06202	GCA_001613405_07897	GCA_001865855_06361	GCA_001885535_01820	GCA_002093935_06647	GCA_002356035_05535	GCA_003013595_01821	GCA_003667075_01843	GCA_007990715_06532	GCA_009712165_02990	GCA_009712405_02236	GCA_009712505_02554	GCA_009712515_03134	GCA_009712525_02874	GCA_009712555_01898	GCA_009712575_02268	GCA_014117305_00655	GCA_015209825_03941	GCA_018223685_05175
map_2		Methionine aminopeptidase 2	22	22	1	1	9062				857	863	862	GCA_000583715_00829	GCA_000763165_06531	GCA_001192935_06569	GCA_001613085_06218	GCA_001613405_07894	GCA_001865855_06360	GCA_001885535_01821	GCA_002093935_06646	GCA_002356035_05534	GCA_003013595_01820	GCA_003667075_01842	GCA_007990715_06533	GCA_009712165_02989	GCA_009712405_02235	GCA_009712505_02553	GCA_009712515_03133	GCA_009712525_02873	GCA_009712555_01899	GCA_009712575_02267	GCA_014117305_00654	GCA_015209825_03940	GCA_018223685_05176
group_1270		putative protein	22	22	1	1	9071				2114	2174	2130	GCA_000583715_00836	GCA_000763165_06524	GCA_001192935_06576	GCA_001613085_06225	GCA_001613405_07888	GCA_001865855_06353	GCA_001885535_01828	GCA_002093935_06639	GCA_002356035_05527	GCA_003013595_01813	GCA_003667075_01835	GCA_007990715_06540	GCA_009712165_02982	GCA_009712405_02228	GCA_009712505_02546	GCA_009712515_03126	GCA_009712525_02866	GCA_009712555_01906	GCA_009712575_02260	GCA_014117305_00647	GCA_015209825_03933	GCA_018223685_05183
cobO		Corrinoid adenosyltransferase	22	22	1	1	9072				614	620	619	GCA_000583715_00837	GCA_000763165_06523	GCA_001192935_06577	GCA_001613085_06226	GCA_001613405_07886	GCA_001865855_06352	GCA_001885535_01829	GCA_002093935_06638	GCA_002356035_05526	GCA_003013595_01812	GCA_003667075_01834	GCA_007990715_06541	GCA_009712165_02981	GCA_009712405_02227	GCA_009712505_02545	GCA_009712515_03125	GCA_009712525_02865	GCA_009712555_01907	GCA_009712575_02259	GCA_014117305_00646	GCA_015209825_03932	GCA_018223685_05184
pepN		Aminopeptidase N	22	22	1	1	12343				2588	2591	2588	GCA_000583715_00853	GCA_000763165_06507	GCA_001192935_06551	GCA_001613085_03095	GCA_001613405_03568	GCA_001865855_06933	GCA_001885535_05680	GCA_002093935_03901	GCA_002356035_06059	GCA_003013595_05981	GCA_003667075_01817	GCA_007990715_06486	GCA_009712165_02965	GCA_009712405_02211	GCA_009712505_06704	GCA_009712515_03091	GCA_009712525_02832	GCA_009712555_01881	GCA_009712575_05973	GCA_014117305_04646	GCA_015209825_00037	GCA_018223685_04092
group_1275		hypothetical protein	22	22	1	1	14264				476	551	479	GCA_000583715_00867	GCA_000763165_06462	GCA_001192935_06520	GCA_001613085_01242	GCA_001613405_05694	GCA_001865855_07633	GCA_001885535_00509	GCA_002093935_03571	GCA_002356035_00955	GCA_003013595_05472	GCA_003667075_01775	GCA_007990715_06441	GCA_009712165_02915	GCA_009712405_02085	GCA_009712505_00863	GCA_009712515_04291	GCA_009712525_02736	GCA_009712555_01839	GCA_009712575_05471	GCA_014117305_01964	GCA_015209825_05230	GCA_018223685_01409
rplC		50S ribosomal protein L3	22	22	1	1	14257				665	665	665	GCA_000583715_00872	GCA_000763165_06466	GCA_001192935_06525	GCA_001613085_01240	GCA_001613405_05698	GCA_001865855_07629	GCA_001885535_00513	GCA_002093935_03566	GCA_002356035_00959	GCA_003013595_05476	GCA_003667075_01770	GCA_007990715_06436	GCA_009712165_02910	GCA_009712405_02081	GCA_009712505_00867	GCA_009712515_04286	GCA_009712525_02731	GCA_009712555_01834	GCA_009712575_05475	GCA_014117305_01960	GCA_015209825_05226	GCA_018223685_01405
rplD		50S ribosomal protein L4	22	22	1	1	14256				671	680	671	GCA_000583715_00873	GCA_000763165_06467	GCA_001192935_06526	GCA_001613085_01239	GCA_001613405_05699	GCA_001865855_07628	GCA_001885535_00514	GCA_002093935_03565	GCA_002356035_00960	GCA_003013595_05477	GCA_003667075_01769	GCA_007990715_06435	GCA_009712165_02909	GCA_009712405_02080	GCA_009712505_00868	GCA_009712515_04285	GCA_009712525_02730	GCA_009712555_01833	GCA_009712575_05476	GCA_014117305_01959	GCA_015209825_05225	GCA_018223685_01404
rplW		50S ribosomal protein L23	22	22	1	1	14255				305	305	305	GCA_000583715_00874	GCA_000763165_06468	GCA_001192935_06527	GCA_001613085_01238	GCA_001613405_05700	GCA_001865855_07627	GCA_001885535_00515	GCA_002093935_03564	GCA_002356035_00961	GCA_003013595_05478	GCA_003667075_01768	GCA_007990715_06434	GCA_009712165_02908	GCA_009712405_02079	GCA_009712505_00869	GCA_009712515_04284	GCA_009712525_02729	GCA_009712555_01832	GCA_009712575_05477	GCA_014117305_01958	GCA_015209825_05224	GCA_018223685_01403
rplB		50S ribosomal protein L2	22	22	1	1	14254				830	836	830	GCA_000583715_00875	GCA_000763165_06469	GCA_001192935_06528	GCA_001613085_01237	GCA_001613405_05701	GCA_001865855_07626	GCA_001885535_00516	GCA_002093935_03563	GCA_002356035_00962	GCA_003013595_05479	GCA_003667075_01767	GCA_007990715_06433	GCA_009712165_02907	GCA_009712405_02078	GCA_009712505_00870	GCA_009712515_04283	GCA_009712525_02728	GCA_009712555_01831	GCA_009712575_05478	GCA_014117305_01957	GCA_015209825_05223	GCA_018223685_01402
rplV		50S ribosomal protein L22	22	22	1	1	14252				401	413	401	GCA_000583715_00877	GCA_000763165_06471	GCA_001192935_06530	GCA_001613085_01235	GCA_001613405_05703	GCA_001865855_07624	GCA_001885535_00518	GCA_002093935_03561	GCA_002356035_00964	GCA_003013595_05481	GCA_003667075_01765	GCA_007990715_06431	GCA_009712165_02905	GCA_009712405_02076	GCA_009712505_00872	GCA_009712515_04281	GCA_009712525_02726	GCA_009712555_01829	GCA_009712575_05480	GCA_014117305_01955	GCA_015209825_05221	GCA_018223685_01400
rpsC		30S ribosomal protein S3	22	22	1	1	14251				794	815	805	GCA_000583715_00878	GCA_000763165_06472	GCA_001192935_06531	GCA_001613085_01234	GCA_001613405_05704	GCA_001865855_07623	GCA_001885535_00519	GCA_002093935_03560	GCA_002356035_00965	GCA_003013595_05482	GCA_003667075_01764	GCA_007990715_06430	GCA_009712165_02904	GCA_009712405_02075	GCA_009712505_00873	GCA_009712515_04280	GCA_009712525_02725	GCA_009712555_01828	GCA_009712575_05481	GCA_014117305_01954	GCA_015209825_05220	GCA_018223685_01399
rplP		50S ribosomal protein L16	22	22	1	1	14250				416	416	416	GCA_000583715_00879	GCA_000763165_06473	GCA_001192935_06532	GCA_001613085_01233	GCA_001613405_05705	GCA_001865855_07622	GCA_001885535_00520	GCA_002093935_03559	GCA_002356035_00966	GCA_003013595_05483	GCA_003667075_01763	GCA_007990715_06429	GCA_009712165_02903	GCA_009712405_02074	GCA_009712505_00874	GCA_009712515_04279	GCA_009712525_02724	GCA_009712555_01827	GCA_009712575_05482	GCA_014117305_01953	GCA_015209825_05219	GCA_018223685_01398
rpmC		50S ribosomal protein L29	22	22	1	1	14249				239	239	239	GCA_000583715_00880	GCA_000763165_06474	GCA_001192935_06533	GCA_001613085_01232	GCA_001613405_05706	GCA_001865855_07621	GCA_001885535_00521	GCA_002093935_03558	GCA_002356035_00967	GCA_003013595_05484	GCA_003667075_01762	GCA_007990715_06428	GCA_009712165_02902	GCA_009712405_02073	GCA_009712505_00875	GCA_009712515_04278	GCA_009712525_02723	GCA_009712555_01826	GCA_009712575_05483	GCA_014117305_01952	GCA_015209825_05218	GCA_018223685_01397
rpsQ		30S ribosomal protein S17	22	22	1	1	14248				269	296	294	GCA_000583715_00881	GCA_000763165_06475	GCA_001192935_06534	GCA_001613085_01231	GCA_001613405_05707	GCA_001865855_07620	GCA_001885535_00522	GCA_002093935_03557	GCA_002356035_00968	GCA_003013595_05485	GCA_003667075_01761	GCA_007990715_06427	GCA_009712165_02901	GCA_009712405_02072	GCA_009712505_00876	GCA_009712515_04277	GCA_009712525_02722	GCA_009712555_01825	GCA_009712575_05484	GCA_014117305_01951	GCA_015209825_05217	GCA_018223685_01396
group_1285		hypothetical protein	22	22	1	1	337				1439	1460	1440	GCA_000583715_00890	GCA_000763165_06454	GCA_001192935_06512	GCA_001613085_02147	GCA_001613405_02010	GCA_001865855_02195	GCA_001885535_05933	GCA_002093935_06582	GCA_002356035_06270	GCA_003013595_01739	GCA_003667075_01752	GCA_007990715_06418	GCA_009712165_02892	GCA_009712405_02051	GCA_009712505_02020	GCA_009712515_02960	GCA_009712525_02713	GCA_009712555_01814	GCA_009712575_05296	GCA_014117305_04394	GCA_015209825_07279	GCA_018223685_03838
whiB7		putative transcriptional regulator WhiB7	22	22	1	1	334				314	323	319	GCA_000583715_00893	GCA_000763165_06457	GCA_001192935_06515	GCA_001613085_02144	GCA_001613405_02007	GCA_001865855_02191	GCA_001885535_05936	GCA_002093935_06585	GCA_002356035_06273	GCA_003013595_01742	GCA_003667075_01749	GCA_007990715_06415	GCA_009712165_02889	GCA_009712405_02048	GCA_009712505_02023	GCA_009712515_02957	GCA_009712525_02710	GCA_009712555_01817	GCA_009712575_05299	GCA_014117305_04391	GCA_015209825_07282	GCA_018223685_03835
group_1288		hypothetical protein	22	22	1	1	2889				371	413	373	GCA_000583715_00901	GCA_000763165_06433	GCA_001192935_06503	GCA_001613085_03319	GCA_001613405_07717	GCA_001865855_03613	GCA_001885535_04574	GCA_002093935_06567	GCA_002356035_02788	GCA_003013595_01710	GCA_003667075_01622	GCA_007990715_06400	GCA_009712165_02875	GCA_009712405_02034	GCA_009712505_06450	GCA_009712515_02849	GCA_009712525_02681	GCA_009712555_01722	GCA_009712575_06638	GCA_014117305_05751	GCA_015209825_01202	GCA_018223685_00034
infC		Translation initiation factor IF-3	22	22	1	1	2891				677	803	742	GCA_000583715_00902	GCA_000763165_06432	GCA_001192935_06502	GCA_001613085_03320	GCA_001613405_07718	GCA_001865855_03614	GCA_001885535_04573	GCA_002093935_06568	GCA_002356035_02789	GCA_003013595_01711	GCA_003667075_01621	GCA_007990715_06401	GCA_009712165_02876	GCA_009712405_02035	GCA_009712505_06451	GCA_009712515_02850	GCA_009712525_02682	GCA_009712555_01721	GCA_009712575_06639	GCA_014117305_05752	GCA_015209825_01203	GCA_018223685_00033
rplT		50S ribosomal protein L20	22	22	1	1	2893				380	386	380	GCA_000583715_00904	GCA_000763165_06430	GCA_001192935_06500	GCA_001613085_03322	GCA_001613405_07720	GCA_001865855_03616	GCA_001885535_04571	GCA_002093935_06570	GCA_002356035_02791	GCA_003013595_01713	GCA_003667075_01619	GCA_007990715_06403	GCA_009712165_02878	GCA_009712405_02037	GCA_009712505_06453	GCA_009712515_02852	GCA_009712525_02684	GCA_009712555_01719	GCA_009712575_06641	GCA_014117305_05754	GCA_015209825_01205	GCA_018223685_00031
aviRb_2		23S rRNA (uridine(2479)-2'-O)-methyltransferase	22	22	1	1	2894				797	827	803	GCA_000583715_00905	GCA_000763165_06429	GCA_001192935_06499	GCA_001613085_03323	GCA_001613405_07721	GCA_001865855_03617	GCA_001885535_04570	GCA_002093935_06571	GCA_002356035_02792	GCA_003013595_01714	GCA_003667075_01618	GCA_007990715_06404	GCA_009712165_02879	GCA_009712405_02038	GCA_009712505_06454	GCA_009712515_02853	GCA_009712525_02685	GCA_009712555_01718	GCA_009712575_06642	GCA_014117305_05755	GCA_015209825_01206	GCA_018223685_00030
pheS		Phenylalanine--tRNA ligase alpha subunit	22	22	1	1	2919				1058	1106	1060	GCA_000583715_00910	GCA_000763165_06424	GCA_001192935_06494	GCA_001613085_03330	GCA_001613405_07735	GCA_001865855_03622	GCA_001885535_04565	GCA_002093935_06576	GCA_002356035_02797	GCA_003013595_01719	GCA_003667075_01613	GCA_007990715_06409	GCA_009712165_02884	GCA_009712405_02043	GCA_009712505_06459	GCA_009712515_02858	GCA_009712525_02690	GCA_009712555_01713	GCA_009712575_06647	GCA_014117305_05760	GCA_015209825_01211	GCA_018223685_00025
smpB		SsrA-binding protein	22	22	1	1	920				473	476	475	GCA_000583715_00913	GCA_000763165_06382	GCA_001192935_06477	GCA_001613085_02196	GCA_001613405_02099	GCA_001865855_02546	GCA_001885535_01369	GCA_002093935_06533	GCA_002356035_01821	GCA_003013595_01580	GCA_003667075_01571	GCA_007990715_06380	GCA_009712165_02698	GCA_009712405_01879	GCA_009712505_06864	GCA_009712515_02799	GCA_009712525_04291	GCA_009712555_01617	GCA_009712575_03253	GCA_014117305_01106	GCA_015209825_04434	GCA_018223685_04682
recQ		ATP-dependent DNA helicase RecQ	22	22	1	1	929				1991	2225	2211	GCA_000583715_00917	GCA_000763165_06386	GCA_001192935_06481	GCA_001613085_02192	GCA_001613405_02096	GCA_001865855_02542	GCA_001885535_01365	GCA_002093935_06529	GCA_002356035_01817	GCA_003013595_01576	GCA_003667075_01575	GCA_007990715_06384	GCA_009712165_02694	GCA_009712405_01875	GCA_009712505_06860	GCA_009712515_02795	GCA_009712525_04287	GCA_009712555_01621	GCA_009712575_03249	GCA_014117305_01110	GCA_015209825_04438	GCA_018223685_04678
ftsE		Cell division ATP-binding protein FtsE	22	22	1	1	938				680	731	690	GCA_000583715_00919	GCA_000763165_06388	GCA_001192935_06483	GCA_001613085_02185	GCA_001613405_02094	GCA_001865855_02540	GCA_001885535_01363	GCA_002093935_06527	GCA_002356035_01815	GCA_003013595_01574	GCA_003667075_01577	GCA_007990715_06386	GCA_009712165_02692	GCA_009712405_01873	GCA_009712505_06858	GCA_009712515_02793	GCA_009712525_04285	GCA_009712555_01623	GCA_009712575_03247	GCA_014117305_01112	GCA_015209825_04440	GCA_018223685_04676
prfB		Peptide chain release factor 2	22	22	1	1	941				1118	1124	1121	GCA_000583715_00922	GCA_000763165_06391	GCA_001192935_06486	GCA_001613085_02188	GCA_001613405_02091	GCA_001865855_02537	GCA_001885535_01360	GCA_002093935_06524	GCA_002356035_01812	GCA_003013595_01571	GCA_003667075_01580	GCA_007990715_06389	GCA_009712165_02689	GCA_009712405_01870	GCA_009712505_06855	GCA_009712515_02790	GCA_009712525_04282	GCA_009712555_01626	GCA_009712575_03244	GCA_014117305_01115	GCA_015209825_04443	GCA_018223685_04673
caiA_2		Crotonobetainyl-CoA reductase	22	22	1	1	949				1340	1427	1421	GCA_000583715_00927	GCA_000763165_06396	GCA_001192935_06491	GCA_001613085_02180	GCA_001613405_02083	GCA_001865855_02531	GCA_001885535_01355	GCA_002093935_06519	GCA_002356035_01807	GCA_003013595_01566	GCA_003667075_01585	GCA_007990715_06394	GCA_009712165_02684	GCA_009712405_01865	GCA_009712505_06850	GCA_009712515_02785	GCA_009712525_05607	GCA_009712555_01631	GCA_009712575_03978	GCA_014117305_01120	GCA_015209825_04448	GCA_018223685_04668
caiA_1		Crotonobetainyl-CoA reductase	22	22	1	1	950				1214	1238	1236	GCA_000583715_00928	GCA_000763165_06397	GCA_001192935_06492	GCA_001613085_02179	GCA_001613405_02082	GCA_001865855_02530	GCA_001885535_01354	GCA_002093935_06518	GCA_002356035_01806	GCA_003013595_01565	GCA_003667075_01586	GCA_007990715_06395	GCA_009712165_02683	GCA_009712405_01864	GCA_009712505_06849	GCA_009712515_02784	GCA_009712525_05606	GCA_009712555_01632	GCA_009712575_03977	GCA_014117305_01121	GCA_015209825_04449	GCA_018223685_04667
tgt		Queuine tRNA-ribosyltransferase	22	22	1	1	11234				1247	1259	1258	GCA_000583715_00933	GCA_000763165_06402	GCA_001192935_06467	GCA_001613085_06352	GCA_001613405_00603	GCA_001865855_00887	GCA_001885535_07578	GCA_002093935_06513	GCA_002356035_00254	GCA_003013595_01560	GCA_003667075_01595	GCA_007990715_06370	GCA_009712165_02708	GCA_009712405_02593	GCA_009712505_02868	GCA_009712515_03491	GCA_009712525_03239	GCA_009712555_01658	GCA_009712575_02209	GCA_014117305_03088	GCA_015209825_06357	GCA_018223685_02532
group_1301		putative ABC transporter ATP-binding protein	22	22	1	1	11243				1733	1733	1733	GCA_000583715_00935	GCA_000763165_06404	GCA_001192935_06469	GCA_001613085_06354	GCA_001613405_00605	GCA_001865855_00885	GCA_001885535_07576	GCA_002093935_06511	GCA_002356035_00252	GCA_003013595_01558	GCA_003667075_01593	GCA_007990715_06372	GCA_009712165_02706	GCA_009712405_02591	GCA_009712505_02866	GCA_009712515_03489	GCA_009712525_03237	GCA_009712555_01656	GCA_009712575_02207	GCA_014117305_03086	GCA_015209825_06355	GCA_018223685_02530
pdtaR		putative transcriptional regulatory protein pdtaR	22	22	1	1	812				611	623	622	GCA_000583715_00980	GCA_000763165_06273	GCA_001192935_06422	GCA_001613085_03265	GCA_001613405_06865	GCA_001865855_03559	GCA_001885535_04628	GCA_002093935_06288	GCA_002356035_02734	GCA_003013595_01300	GCA_003667075_01462	GCA_007990715_06261	GCA_009712165_02579	GCA_009712405_01694	GCA_009712505_00268	GCA_009712515_02467	GCA_009712525_01964	GCA_009712555_01467	GCA_009712575_07216	GCA_014117305_05697	GCA_015209825_01147	GCA_018223685_00089
trpS		Tryptophan--tRNA ligase	22	22	1	1	7526				1025	1031	1025	GCA_000583715_00987	GCA_000763165_06341	GCA_001192935_06415	GCA_001613085_02519	GCA_001613405_05926	GCA_001865855_07364	GCA_001885535_00777	GCA_002093935_06441	GCA_002356035_01227	GCA_003013595_01488	GCA_003667075_01526	GCA_007990715_06301	GCA_009712165_02639	GCA_009712405_01739	GCA_009712505_06594	GCA_009712515_02680	GCA_009712525_02141	GCA_009712555_01588	GCA_009712575_00695	GCA_014117305_01697	GCA_015209825_04963	GCA_018223685_01141
group_1306		hypothetical protein	22	22	1	1	7510				671	695	674	GCA_000583715_00990	GCA_000763165_06338	GCA_001192935_06412	GCA_001613085_02524	GCA_001613405_05931	GCA_001865855_07361	GCA_001885535_00780	GCA_002093935_06438	GCA_002356035_01230	GCA_003013595_01485	GCA_003667075_01529	GCA_007990715_06304	GCA_009712165_02636	GCA_009712405_01736	GCA_009712505_06597	GCA_009712515_02677	GCA_009712525_02138	GCA_009712555_01591	GCA_009712575_00698	GCA_014117305_01694	GCA_015209825_04960	GCA_018223685_01138
fadH_1		2,4-dienoyl-CoA reductase	22	22	1	1	16232				2027	2030	2027	GCA_000583715_01031	GCA_000763165_06242	GCA_001192935_06371	GCA_001613085_03053	GCA_001613405_03681	GCA_001865855_07011	GCA_001885535_05759	GCA_002093935_06382	GCA_002356035_06139	GCA_003013595_01444	GCA_003667075_01377	GCA_007990715_06221	GCA_009712165_02554	GCA_009712405_01551	GCA_009712505_02014	GCA_009712515_02441	GCA_009712525_05775	GCA_009712555_01442	GCA_009712575_01764	GCA_014117305_04567	GCA_015209825_07103	GCA_018223685_04014
espI_1		hypothetical protein	22	22	1	1	11159				869	1814	1769	GCA_000583715_01051	GCA_000763165_06268	GCA_001192935_06345	GCA_001613085_06300	GCA_001613405_00542	GCA_001865855_00943	GCA_001885535_07634	GCA_002093935_06362	GCA_002356035_00312	GCA_003013595_01354	GCA_003667075_01357	GCA_007990715_06216	GCA_009712165_02534	GCA_009712405_01531	GCA_009712505_01670	GCA_009712515_02402	GCA_009712525_01901	GCA_009712555_01422	GCA_009712575_06002	GCA_014117305_03144	GCA_015209825_06413	GCA_018223685_02588
leuA_1		2-isopropylmalate synthase	22	22	1	1	11157				1796	1802	1801	GCA_000583715_01052	GCA_000763165_06267	GCA_001192935_06346	GCA_001613085_06299	GCA_001613405_00544	GCA_001865855_00942	GCA_001885535_07633	GCA_002093935_06361	GCA_002356035_00311	GCA_003013595_01353	GCA_003667075_01356	GCA_007990715_06215	GCA_009712165_02533	GCA_009712405_01530	GCA_009712505_01669	GCA_009712515_02401	GCA_009712525_01900	GCA_009712555_01421	GCA_009712575_06001	GCA_014117305_03143	GCA_015209825_06412	GCA_018223685_02587
def_2		Peptide deformylase	22	22	1	1	14523				590	626	623	GCA_000583715_01085	GCA_000763165_06236	GCA_001192935_06336	GCA_001613085_03709	GCA_001613405_07232	GCA_001865855_00301	GCA_001885535_07751	GCA_002093935_06667	GCA_002356035_00432	GCA_003013595_07263	GCA_003667075_01329	GCA_007990715_06202	GCA_009712165_02500	GCA_009712405_01517	GCA_009712505_02531	GCA_009712515_03836	GCA_009712525_03013	GCA_009712555_01400	GCA_009712575_01929	GCA_014117305_03261	GCA_015209825_06532	GCA_018223685_02706
group_1316		Putative glutamate--cysteine ligase 2	22	22	1	1	14517				1127	1148	1146	GCA_000583715_01089	GCA_000763165_06232	GCA_001192935_06332	GCA_001613085_03713	GCA_001613405_07236	GCA_001865855_00297	GCA_001885535_07755	GCA_002093935_06671	GCA_002356035_00436	GCA_003013595_07259	GCA_003667075_01325	GCA_007990715_06198	GCA_009712165_02496	GCA_009712405_01513	GCA_009712505_02535	GCA_009712515_03832	GCA_009712525_03009	GCA_009712555_01404	GCA_009712575_01933	GCA_014117305_03265	GCA_015209825_06536	GCA_018223685_02710
psd		Phosphatidylserine decarboxylase proenzyme	22	22	1	1	14496				713	764	759	GCA_000583715_01094	GCA_000763165_06227	GCA_001192935_06327	GCA_001613085_03730	GCA_001613405_07241	GCA_001865855_00292	GCA_001885535_07760	GCA_002093935_06401	GCA_002356035_00441	GCA_003013595_07254	GCA_003667075_01320	GCA_007990715_06193	GCA_009712165_02491	GCA_009712405_01508	GCA_009712505_02540	GCA_009712515_05097	GCA_009712525_06109	GCA_009712555_01409	GCA_009712575_01938	GCA_014117305_03270	GCA_015209825_06541	GCA_018223685_02716
fabH_7		3-oxoacyl-[acyl-carrier-protein] synthase 3	22	22	1	1	14495				1025	1031	1030	GCA_000583715_01095	GCA_000763165_06226	GCA_001192935_06326	GCA_001613085_03728	GCA_001613405_07242	GCA_001865855_00291	GCA_001885535_07761	GCA_002093935_06400	GCA_002356035_00442	GCA_003013595_07253	GCA_003667075_01319	GCA_007990715_06192	GCA_009712165_02490	GCA_009712405_01507	GCA_009712505_02541	GCA_009712515_05096	GCA_009712525_06108	GCA_009712555_01410	GCA_009712575_01939	GCA_014117305_03271	GCA_015209825_06542	GCA_018223685_02717
pucI		putative allantoin permease	22	22	1	1	10981				1487	1499	1490	GCA_000583715_01121	GCA_000763165_06200	GCA_001192935_06282	GCA_001613085_03387	GCA_001613405_07785	GCA_001865855_05726	GCA_001885535_04489	GCA_002093935_06310	GCA_002356035_02873	GCA_003013595_01304	GCA_003667075_01296	GCA_007990715_06147	GCA_009712165_02446	GCA_009712405_01463	GCA_009712505_00482	GCA_009712515_02316	GCA_009712525_05756	GCA_009712555_01355	GCA_009712575_00269	GCA_014117305_05836	GCA_015209825_01288	GCA_018223685_07843
argH_1		Argininosuccinate lyase	22	22	1	1	10961				1418	1421	1420	GCA_000583715_01136	GCA_000763165_06185	GCA_001192935_06297	GCA_001613085_03379	GCA_001613405_07776	GCA_001865855_05741	GCA_001885535_04504	GCA_002093935_06295	GCA_002356035_02858	GCA_003013595_01319	GCA_003667075_01311	GCA_007990715_06163	GCA_009712165_02461	GCA_009712405_01478	GCA_009712505_00467	GCA_009712515_02331	GCA_009712525_03481	GCA_009712555_01370	GCA_009712575_00254	GCA_014117305_05821	GCA_015209825_01273	GCA_018223685_07858
argG		Argininosuccinate synthase	22	22	1	1	10951				1202	1205	1202	GCA_000583715_01138	GCA_000763165_06183	GCA_001192935_06299	GCA_001613085_03378	GCA_001613405_07775	GCA_001865855_05743	GCA_001885535_04506	GCA_002093935_06293	GCA_002356035_02856	GCA_003013595_01321	GCA_003667075_01313	GCA_007990715_06165	GCA_009712165_02463	GCA_009712405_01480	GCA_009712505_00465	GCA_009712515_02333	GCA_009712525_03483	GCA_009712555_01372	GCA_009712575_00252	GCA_014117305_05819	GCA_015209825_01271	GCA_018223685_07860
nadB		hypothetical protein	22	22	1	1	609				1589	1856	1832	GCA_000583715_01198	GCA_000763165_07148	GCA_001192935_06214	GCA_001613085_03207	GCA_001613405_06774	GCA_001865855_03462	GCA_001885535_04726	GCA_002093935_05954	GCA_002356035_02635	GCA_003013595_00954	GCA_003667075_03173	GCA_007990715_06017	GCA_009712165_04209	GCA_009712405_04507	GCA_009712505_01870	GCA_009712515_05075	GCA_009712525_05880	GCA_009712555_03189	GCA_009712575_01701	GCA_014117305_05600	GCA_015209825_01050	GCA_018223685_00187
nadA		Quinolinate synthase A	22	22	1	1	608				1037	1040	1039	GCA_000583715_01199	GCA_000763165_07149	GCA_001192935_06215	GCA_001613085_03208	GCA_001613405_06773	GCA_001865855_03461	GCA_001885535_04727	GCA_002093935_05953	GCA_002356035_02634	GCA_003013595_00955	GCA_003667075_03174	GCA_007990715_06018	GCA_009712165_04208	GCA_009712405_04506	GCA_009712505_01869	GCA_009712515_05074	GCA_009712525_05879	GCA_009712555_03188	GCA_009712575_01700	GCA_014117305_05599	GCA_015209825_01049	GCA_018223685_00188
group_1336		Serine protease inhibitor	22	22	1	1	8935				410	413	412	GCA_000583715_01218	GCA_000763165_06112	GCA_001192935_06186	GCA_001613085_02263	GCA_001613405_04693	GCA_001865855_02939	GCA_001885535_05243	GCA_002093935_06155	GCA_002356035_05690	GCA_003013595_01060	GCA_003667075_01197	GCA_007990715_06092	GCA_009712165_02336	GCA_009712405_01320	GCA_009712505_04319	GCA_009712515_02076	GCA_009712525_02439	GCA_009712555_01170	GCA_009712575_06124	GCA_014117305_05083	GCA_015209825_00474	GCA_018223685_00701
cycA		D-serine/D-alanine/glycine transporter	22	22	1	1	3269				1403	1415	1403	GCA_000583715_01242	GCA_000763165_04285	GCA_001192935_06163	GCA_001613085_00751	GCA_001613405_05133	GCA_001865855_05459	GCA_001885535_04224	GCA_002093935_01917	GCA_002356035_03411	GCA_003013595_02257	GCA_003667075_06253	GCA_007990715_04236	GCA_009712165_06991	GCA_009712405_00946	GCA_009712505_03982	GCA_009712515_01479	GCA_009712525_04599	GCA_009712555_05909	GCA_009712575_01492	GCA_014117305_06101	GCA_015209825_01553	GCA_018223685_07577
ligA_1		DNA ligase	22	22	1	1	2859				1943	2021	1949	GCA_000583715_01269	GCA_000763165_06033	GCA_001192935_06139	GCA_001613085_05224	GCA_001613405_02521	GCA_001865855_02277	GCA_001885535_01098	GCA_002093935_06056	GCA_002356035_01546	GCA_003013595_00981	GCA_003667075_01077	GCA_007990715_06044	GCA_009712165_02296	GCA_009712405_01263	GCA_009712505_02311	GCA_009712515_01837	GCA_009712525_03468	GCA_009712555_01093	GCA_009712575_04958	GCA_014117305_01376	GCA_015209825_00844	GCA_018223685_04412
group_1341		hypothetical protein	22	22	1	1	10520				1052	1052	1052	GCA_000583715_01297	GCA_000763165_06731	GCA_001192935_06112	GCA_001613085_05747	GCA_001613405_06709	GCA_001865855_03393	GCA_001885535_04791	GCA_002093935_04508	GCA_002356035_02562	GCA_003013595_03834	GCA_003667075_02219	GCA_007990715_06729	GCA_009712165_03228	GCA_009712405_02676	GCA_009712505_06907	GCA_009712515_03736	GCA_009712525_03492	GCA_009712555_02266	GCA_009712575_07559	GCA_014117305_05535	GCA_015209825_00984	GCA_018223685_00252
ribX_2		hypothetical protein	22	22	1	1	10469				887	905	903	GCA_000583715_01298	GCA_000763165_06732	GCA_001192935_06111	GCA_001613085_05746	GCA_001613405_06710	GCA_001865855_03394	GCA_001885535_04790	GCA_002093935_04507	GCA_002356035_02563	GCA_003013595_03833	GCA_003667075_02220	GCA_007990715_06728	GCA_009712165_03229	GCA_009712405_02677	GCA_009712505_06908	GCA_009712515_03737	GCA_009712525_03493	GCA_009712555_02267	GCA_009712575_07560	GCA_014117305_05536	GCA_015209825_00985	GCA_018223685_00251
nrtD		Nitrate import ATP-binding protein NrtD	22	22	1	1	10468				806	854	849	GCA_000583715_01299	GCA_000763165_06733	GCA_001192935_06110	GCA_001613085_05745	GCA_001613405_06711	GCA_001865855_03395	GCA_001885535_04789	GCA_002093935_04506	GCA_002356035_02564	GCA_003013595_03832	GCA_003667075_02221	GCA_007990715_06727	GCA_009712165_03230	GCA_009712405_02678	GCA_009712505_06909	GCA_009712515_03738	GCA_009712525_03494	GCA_009712555_02268	GCA_009712575_07561	GCA_014117305_05537	GCA_015209825_00986	GCA_018223685_00250
tadA_3		tRNA-specific adenosine deaminase	22	22	1	1	11265				434	512	437	GCA_000583715_01383	GCA_000763165_02894	GCA_001192935_06050	GCA_001613085_05902	GCA_001613405_00611	GCA_001865855_00867	GCA_001885535_07558	GCA_002093935_02954	GCA_002356035_00235	GCA_003013595_04850	GCA_003667075_04157	GCA_007990715_02693	GCA_009712165_05311	GCA_009712405_03287	GCA_009712505_03472	GCA_009712515_05000	GCA_009712525_03847	GCA_009712555_04652	GCA_009712575_04089	GCA_014117305_03068	GCA_015209825_06337	GCA_018223685_02512
group_1354		hypothetical protein	22	22	1	1	11266				539	539	539	GCA_000583715_01384	GCA_000763165_02893	GCA_001192935_06049	GCA_001613085_05901	GCA_001613405_00612	GCA_001865855_00866	GCA_001885535_07557	GCA_002093935_02955	GCA_002356035_00234	GCA_003013595_04851	GCA_003667075_04158	GCA_007990715_02692	GCA_009712165_05310	GCA_009712405_03286	GCA_009712505_03471	GCA_009712515_04999	GCA_009712525_03846	GCA_009712555_04653	GCA_009712575_04088	GCA_014117305_03067	GCA_015209825_06336	GCA_018223685_02511
group_1355		hypothetical protein	22	22	1	1	11270				500	659	507	GCA_000583715_01386	GCA_000763165_02891	GCA_001192935_06047	GCA_001613085_05899	GCA_001613405_00614	GCA_001865855_00864	GCA_001885535_07555	GCA_002093935_02957	GCA_002356035_00232	GCA_003013595_04853	GCA_003667075_04160	GCA_007990715_02690	GCA_009712165_05308	GCA_009712405_03284	GCA_009712505_03469	GCA_009712515_04997	GCA_009712525_03844	GCA_009712555_04655	GCA_009712575_04086	GCA_014117305_03065	GCA_015209825_06334	GCA_018223685_02509
fadA_2		3-ketoacyl-CoA thiolase	22	22	1	1	13418				1163	1166	1165	GCA_000583715_01420	GCA_000763165_06004	GCA_001192935_06022	GCA_001613085_00862	GCA_001613405_03378	GCA_001865855_04570	GCA_001885535_03516	GCA_002093935_02020	GCA_002356035_04057	GCA_003013595_02461	GCA_003667075_01009	GCA_007990715_05959	GCA_009712165_02225	GCA_009712405_01192	GCA_009712505_05950	GCA_009712515_01852	GCA_009712525_01517	GCA_009712555_01055	GCA_009712575_03281	GCA_014117305_06807	GCA_015209825_02261	GCA_018223685_06872
group_1363		Putative monooxygenase	22	22	1	1	17950				1118	1121	1120	GCA_000583715_01426	GCA_000763165_06010	GCA_001192935_06028	GCA_001613085_06507	GCA_001613405_03367	GCA_001865855_04576	GCA_001885535_03522	GCA_002093935_02026	GCA_002356035_04063	GCA_003013595_02467	GCA_003667075_01015	GCA_007990715_05965	GCA_009712165_02231	GCA_009712405_01198	GCA_009712505_05956	GCA_009712515_01858	GCA_009712525_01523	GCA_009712555_01049	GCA_009712575_03287	GCA_014117305_06801	GCA_015209825_02255	GCA_018223685_06878
acdA_2		Acyl-CoA dehydrogenase	22	22	1	1	11807				1124	1142	1141	GCA_000583715_01454	GCA_000763165_02186	GCA_001192935_05986	GCA_001613085_01264	GCA_001613405_02704	GCA_001865855_04880	GCA_001885535_03280	GCA_002093935_02211	GCA_002356035_04363	GCA_003013595_03372	GCA_003667075_03209	GCA_007990715_01863	GCA_009712165_04353	GCA_009712405_04684	GCA_009712505_04541	GCA_009712515_04783	GCA_009712525_04809	GCA_009712555_02229	GCA_009712575_01361	GCA_014117305_07043	GCA_015209825_02491	GCA_018223685_06635
msrA_2		Peptide methionine sulfoxide reductase MsrA	22	22	1	1	11818				509	530	528	GCA_000583715_01456	GCA_000763165_02184	GCA_001192935_05988	GCA_001613085_05384	GCA_001613405_04802	GCA_001865855_04882	GCA_001885535_03278	GCA_002093935_02213	GCA_002356035_04365	GCA_003013595_03370	GCA_003667075_03211	GCA_007990715_01865	GCA_009712165_04355	GCA_009712405_04686	GCA_009712505_04543	GCA_009712515_04785	GCA_009712525_04811	GCA_009712555_02227	GCA_009712575_01363	GCA_014117305_07045	GCA_015209825_02493	GCA_018223685_06633
inhA_1		Enoyl-[acyl-carrier-protein] reductase [NADH]	22	22	1	1	11773				836	854	839	GCA_000583715_01462	GCA_000763165_02178	GCA_001192935_05994	GCA_001613085_01761	GCA_001613405_02693	GCA_001865855_04888	GCA_001885535_03272	GCA_002093935_02219	GCA_002356035_04371	GCA_003013595_03364	GCA_003667075_03217	GCA_007990715_01871	GCA_009712165_04361	GCA_009712405_04692	GCA_009712505_04549	GCA_009712515_04792	GCA_009712525_06230	GCA_009712555_02221	GCA_009712575_01369	GCA_014117305_07051	GCA_015209825_02499	GCA_018223685_06627
group_1371		hypothetical protein	22	22	1	1	11767				1004	1025	1023	GCA_000583715_01464	GCA_000763165_02176	GCA_001192935_05996	GCA_001613085_01759	GCA_001613405_02691	GCA_001865855_04890	GCA_001885535_03270	GCA_002093935_02221	GCA_002356035_04373	GCA_003013595_03362	GCA_003667075_03219	GCA_007990715_01873	GCA_009712165_04363	GCA_009712405_04694	GCA_009712505_04551	GCA_009712515_04794	GCA_009712525_06232	GCA_009712555_02219	GCA_009712575_01371	GCA_014117305_07053	GCA_015209825_02501	GCA_018223685_06625
group_1372		putative protein	22	22	1	1	11766				968	983	974	GCA_000583715_01465	GCA_000763165_02175	GCA_001192935_05997	GCA_001613085_01758	GCA_001613405_02690	GCA_001865855_04891	GCA_001885535_03269	GCA_002093935_02222	GCA_002356035_04374	GCA_003013595_03361	GCA_003667075_03220	GCA_007990715_01874	GCA_009712165_04364	GCA_009712405_04695	GCA_009712505_04552	GCA_009712515_04795	GCA_009712525_06233	GCA_009712555_02218	GCA_009712575_01372	GCA_014117305_07054	GCA_015209825_02502	GCA_018223685_06624
group_1373		hypothetical protein	22	22	1	1	11765				1160	1217	1213	GCA_000583715_01466	GCA_000763165_02174	GCA_001192935_05998	GCA_001613085_01757	GCA_001613405_02689	GCA_001865855_04892	GCA_001885535_03268	GCA_002093935_02223	GCA_002356035_04375	GCA_003013595_03360	GCA_003667075_03221	GCA_007990715_01875	GCA_009712165_04365	GCA_009712405_04696	GCA_009712505_04553	GCA_009712515_04796	GCA_009712525_06234	GCA_009712555_02217	GCA_009712575_01373	GCA_014117305_07055	GCA_015209825_02503	GCA_018223685_06623
ynfE		Putative dimethyl sulfoxide reductase chain YnfE	22	22	1	1	1474				1907	1988	1973	GCA_000583715_01522	GCA_000763165_05937	GCA_001192935_05932	GCA_001613085_01501	GCA_001613405_02081	GCA_001865855_02508	GCA_001885535_01332	GCA_002093935_01416	GCA_002356035_01783	GCA_003013595_04362	GCA_003667075_00920	GCA_007990715_05890	GCA_009712165_02099	GCA_009712405_01063	GCA_009712505_04153	GCA_009712515_01970	GCA_009712525_01166	GCA_009712555_00903	GCA_009712575_06384	GCA_014117305_01144	GCA_015209825_04471	GCA_018223685_04644
desA3_1		NADPH-dependent stearoyl-CoA 9-desaturase	22	22	1	1	63				1244	1253	1252	GCA_000583715_01576	GCA_000763165_05892	GCA_001192935_05890	GCA_001613085_02033	GCA_001613405_01897	GCA_001865855_02094	GCA_001885535_06034	GCA_002093935_05794	GCA_002356035_06371	GCA_003013595_00700	GCA_003667075_00784	GCA_007990715_05830	GCA_009712165_01992	GCA_009712405_01235	GCA_009712505_02163	GCA_009712515_02484	GCA_009712525_01056	GCA_009712555_00870	GCA_009712575_00733	GCA_014117305_04292	GCA_015209825_07381	GCA_018223685_03737
fadI_2		3-ketoacyl-CoA thiolase FadI	22	22	1	1	75				1235	1292	1289	GCA_000583715_01581	GCA_000763165_05887	GCA_001192935_05895	GCA_001613085_01999	GCA_001613405_01895	GCA_001865855_02089	GCA_001885535_06039	GCA_002093935_05789	GCA_002356035_06376	GCA_003013595_00695	GCA_003667075_00789	GCA_007990715_05835	GCA_009712165_01987	GCA_009712405_01230	GCA_009712505_02168	GCA_009712515_02479	GCA_009712525_01051	GCA_009712555_00865	GCA_009712575_00738	GCA_014117305_04287	GCA_015209825_07386	GCA_018223685_03732
mtrA_1		DNA-binding response regulator MtrA	22	22	1	1	84				677	749	742	GCA_000583715_01586	GCA_000763165_05882	GCA_001192935_05900	GCA_001613085_02027	GCA_001613405_01890	GCA_001865855_02084	GCA_001885535_06044	GCA_002093935_05784	GCA_002356035_06381	GCA_003013595_00690	GCA_003667075_00794	GCA_007990715_05840	GCA_009712165_01982	GCA_009712405_01225	GCA_009712505_04210	GCA_009712515_02474	GCA_009712525_01046	GCA_009712555_00860	GCA_009712575_00743	GCA_014117305_04282	GCA_015209825_07391	GCA_018223685_03727
ahcY		Adenosylhomocysteinase	22	22	1	1	89				1475	1484	1475	GCA_000583715_01591	GCA_000763165_05877	GCA_001192935_05905	GCA_001613085_02024	GCA_001613405_01881	GCA_001865855_02079	GCA_001885535_06049	GCA_002093935_05779	GCA_002356035_06386	GCA_003013595_00685	GCA_003667075_00799	GCA_007990715_05845	GCA_009712165_01977	GCA_009712405_05701	GCA_009712505_00452	GCA_009712515_02469	GCA_009712525_01041	GCA_009712555_00855	GCA_009712575_04790	GCA_014117305_04277	GCA_015209825_07396	GCA_018223685_03722
group_1413		hypothetical protein	22	22	1	1	7383				224	230	229	GCA_000583715_01645	GCA_000763165_01096	GCA_001192935_05831	GCA_001613085_02493	GCA_001613405_05888	GCA_001865855_07401	GCA_001885535_00738	GCA_002093935_01502	GCA_002356035_01188	GCA_003013595_03393	GCA_003667075_00228	GCA_007990715_00918	GCA_009712165_07212	GCA_009712405_04942	GCA_009712505_07059	GCA_009712515_01364	GCA_009712525_06584	GCA_009712555_06408	GCA_009712575_04714	GCA_014117305_01736	GCA_015209825_05002	GCA_018223685_01180
trmL		tRNA (cytidine(34)-2'-O)-methyltransferase	22	22	1	1	7384				464	476	475	GCA_000583715_01646	GCA_000763165_01097	GCA_001192935_05830	GCA_001613085_02494	GCA_001613405_05891	GCA_001865855_07400	GCA_001885535_00739	GCA_002093935_01501	GCA_002356035_01189	GCA_003013595_03394	GCA_003667075_00229	GCA_007990715_00917	GCA_009712165_07211	GCA_009712405_04941	GCA_009712505_07060	GCA_009712515_01363	GCA_009712525_06583	GCA_009712555_06407	GCA_009712575_04715	GCA_014117305_01735	GCA_015209825_05001	GCA_018223685_01179
ispG		4-hydroxy-3-methylbut-2-en-1-yl diphosphate synthase (flavodoxin)	22	22	1	1	16878				1154	1157	1156	GCA_000583715_01660	GCA_000763165_05843	GCA_001192935_05793	GCA_001613085_06170	GCA_001613405_07918	GCA_001865855_06377	GCA_001885535_01803	GCA_002093935_03135	GCA_002356035_02255	GCA_003013595_00152	GCA_003667075_00753	GCA_007990715_05743	GCA_009712165_01952	GCA_009712405_00988	GCA_009712505_00780	GCA_009712515_01395	GCA_009712525_04713	GCA_009712555_00821	GCA_009712575_00865	GCA_014117305_00672	GCA_015209825_03958	GCA_018223685_05158
fadA_5		3-ketoacyl-CoA thiolase	22	22	1	1	16479				635	1220	1190	GCA_000583715_01685	GCA_000763165_05835	GCA_001192935_05776	GCA_001613085_02756	GCA_001613405_01525	GCA_001865855_01755	GCA_001885535_06375	GCA_002093935_05723	GCA_002356035_06711	GCA_003013595_00599	GCA_003667075_00728	GCA_007990715_05735	GCA_009712165_01935	GCA_009712405_00971	GCA_009712505_02953	GCA_009712515_03515	GCA_009712525_04981	GCA_009712555_00805	GCA_009712575_02966	GCA_014117305_03951	GCA_015209825_07719	GCA_018223685_03399
cbs		Putative cystathionine beta-synthase	22	22	1	1	16471				1388	1475	1395	GCA_000583715_01687	GCA_000763165_05837	GCA_001192935_05778	GCA_001613085_02754	GCA_001613405_01528	GCA_001865855_01757	GCA_001885535_06373	GCA_002093935_05725	GCA_002356035_06709	GCA_003013595_00597	GCA_003667075_00726	GCA_007990715_05737	GCA_009712165_01937	GCA_009712405_00973	GCA_009712505_02951	GCA_009712515_03517	GCA_009712525_04983	GCA_009712555_00803	GCA_009712575_02964	GCA_014117305_03953	GCA_015209825_07717	GCA_018223685_03401
mcl1		L-malyl-CoA/beta-methylmalyl-CoA lyase	22	22	1	1	17747				725	956	940	GCA_000583715_01693	GCA_000763165_05795	GCA_001192935_05736	GCA_001613085_06539	GCA_001613405_01758	GCA_001865855_01944	GCA_001885535_06187	GCA_002093935_06430	GCA_002356035_06525	GCA_003013595_01477	GCA_003667075_00720	GCA_007990715_05719	GCA_009712165_01919	GCA_009712405_00841	GCA_009712505_07492	GCA_009712515_02669	GCA_009712525_03347	GCA_009712555_00773	GCA_009712575_01177	GCA_014117305_04139	GCA_015209825_07534	GCA_018223685_03586
group_1421		hypothetical protein	22	22	1	1	17757				167	167	167	GCA_000583715_01701	GCA_000763165_05803	GCA_001192935_05744	GCA_001613085_06551	GCA_001613405_01750	GCA_001865855_01936	GCA_001885535_06195	GCA_002093935_06422	GCA_002356035_06533	GCA_003013595_01469	GCA_003667075_00712	GCA_007990715_05711	GCA_009712165_01911	GCA_009712405_00833	GCA_009712505_07500	GCA_009712515_02661	GCA_009712525_03339	GCA_009712555_00781	GCA_009712575_01185	GCA_014117305_04131	GCA_015209825_07542	GCA_018223685_03578
glgC		Glucose-1-phosphate adenylyltransferase	22	22	1	1	17762				1184	1217	1185	GCA_000583715_01706	GCA_000763165_05808	GCA_001192935_05749	GCA_001613085_06554	GCA_001613405_01745	GCA_001865855_01931	GCA_001885535_06200	GCA_002093935_06417	GCA_002356035_06538	GCA_003013595_01464	GCA_003667075_00707	GCA_007990715_05706	GCA_009712165_01906	GCA_009712405_00828	GCA_009712505_07505	GCA_009712515_02656	GCA_009712525_05361	GCA_009712555_00786	GCA_009712575_01190	GCA_014117305_04126	GCA_015209825_07547	GCA_018223685_03573
group_1431		Putative O-methyltransferase/MSMEI_4947	22	22	1	1	17778				620	647	645	GCA_000583715_01714	GCA_000763165_05816	GCA_001192935_05757	GCA_001613085_06555	GCA_001613405_01737	GCA_001865855_01924	GCA_001885535_06209	GCA_002093935_07134	GCA_002356035_06546	GCA_003013595_02863	GCA_003667075_00699	GCA_007990715_05698	GCA_009712165_01898	GCA_009712405_00820	GCA_009712505_05326	GCA_009712515_05046	GCA_009712525_06074	GCA_009712555_00794	GCA_009712575_05893	GCA_014117305_04116	GCA_015209825_07556	GCA_018223685_03564
gndA		6-phosphogluconate dehydrogenase, NADP( )-dependent, decarboxylating	22	22	1	1	2663				1442	1445	1442	GCA_000583715_01734	GCA_000763165_05787	GCA_001192935_05719	GCA_001613085_05684	GCA_001613405_03301	GCA_001865855_03081	GCA_001885535_05104	GCA_002093935_05702	GCA_002356035_05557	GCA_003013595_00463	GCA_003667075_00688	GCA_007990715_05687	GCA_009712165_01857	GCA_009712405_00779	GCA_009712505_00703	GCA_009712515_01613	GCA_009712525_05091	GCA_009712555_00765	GCA_009712575_01537	GCA_014117305_05223	GCA_015209825_00611	GCA_018223685_00564
asd		Aspartate-semialdehyde dehydrogenase	22	22	1	1	11119				1031	1034	1031	GCA_000583715_01751	GCA_000763165_05760	GCA_001192935_05703	GCA_001613085_06290	GCA_001613405_00525	GCA_001865855_00962	GCA_001885535_07655	GCA_002093935_05670	GCA_002356035_00333	GCA_003013595_00447	GCA_003667075_00662	GCA_007990715_05662	GCA_009712165_01834	GCA_009712405_00756	GCA_009712505_07227	GCA_009712515_02347	GCA_009712525_03398	GCA_009712555_00733	GCA_009712575_07514	GCA_014117305_03165	GCA_015209825_06434	GCA_018223685_02609
hpd		4-hydroxyphenylpyruvate dioxygenase	22	22	1	1	19376				1142	1223	1219	GCA_000583715_01780	GCA_000763165_05704	GCA_001192935_05674	GCA_001613085_05506	GCA_001613405_05375	GCA_001865855_07847	GCA_001885535_06755	GCA_002093935_05627	GCA_002356035_00747	GCA_003013595_01924	GCA_003667075_00607	GCA_007990715_05632	GCA_009712165_01732	GCA_009712405_00664	GCA_009712505_00437	GCA_009712515_01229	GCA_009712525_03087	GCA_009712555_02095	GCA_009712575_00603	GCA_014117305_03574	GCA_015209825_06845	GCA_018223685_03020
rpsG		30S ribosomal protein S7	22	22	1	1	19380				470	470	470	GCA_000583715_01784	GCA_000763165_05700	GCA_001192935_05678	GCA_001613085_05510	GCA_001613405_05371	GCA_001865855_07843	GCA_001885535_06751	GCA_002093935_05631	GCA_002356035_00751	GCA_003013595_03262	GCA_003667075_00611	GCA_007990715_05628	GCA_009712165_01728	GCA_009712405_00660	GCA_009712505_00441	GCA_009712515_01224	GCA_009712525_04241	GCA_009712555_02336	GCA_009712575_00607	GCA_014117305_03578	GCA_015209825_06849	GCA_018223685_03024
fusA_2		Elongation factor G	22	22	1	1	19381				2102	2105	2104	GCA_000583715_01785	GCA_000763165_05699	GCA_001192935_05679	GCA_001613085_05511	GCA_001613405_05370	GCA_001865855_07842	GCA_001885535_06750	GCA_002093935_05632	GCA_002356035_00752	GCA_003013595_03261	GCA_003667075_00612	GCA_007990715_05627	GCA_009712165_01727	GCA_009712405_00659	GCA_009712505_00442	GCA_009712515_01223	GCA_009712525_04240	GCA_009712555_02337	GCA_009712575_00608	GCA_014117305_03579	GCA_015209825_06850	GCA_018223685_03025
group_1455		hypothetical protein	22	22	1	1	19391			Hypothetical protein with no hits to refseq/uniprot/clusters/cdd/tigrfams/pfam overlapping another protein with hits	617	689	682	GCA_000583715_01790	GCA_000763165_05694	GCA_001192935_05684	GCA_001613085_04350	GCA_001613405_05364	GCA_001865855_07837	GCA_001885535_06745	GCA_002093935_05637	GCA_002356035_00757	GCA_003013595_03133	GCA_003667075_00617	GCA_007990715_05622	GCA_009712165_01722	GCA_009712405_00654	GCA_009712505_00447	GCA_009712515_01218	GCA_009712525_04235	GCA_009712555_02342	GCA_009712575_00613	GCA_014117305_03584	GCA_015209825_06855	GCA_018223685_03030
ruvB		Holliday junction ATP-dependent DNA helicase RuvB	22	22	1	1	11964				1088	1094	1088	GCA_000583715_01797	GCA_000763165_05672	GCA_001192935_05609	GCA_001613085_04487	GCA_001613405_04012	GCA_001865855_03913	GCA_001885535_02680	GCA_002093935_05571	GCA_002356035_04688	GCA_003013595_00426	GCA_003667075_00470	GCA_007990715_05600	GCA_009712165_01714	GCA_009712405_00621	GCA_009712505_03885	GCA_009712515_01109	GCA_009712525_00787	GCA_009712555_00610	GCA_009712575_03580	GCA_014117305_07643	GCA_015209825_03090	GCA_018223685_06036
ruvA		Holliday junction ATP-dependent DNA helicase RuvA	22	22	1	1	11965				599	605	604	GCA_000583715_01798	GCA_000763165_05673	GCA_001192935_05608	GCA_001613085_04486	GCA_001613405_04013	GCA_001865855_03912	GCA_001885535_02679	GCA_002093935_05572	GCA_002356035_04689	GCA_003013595_00425	GCA_003667075_00471	GCA_007990715_05601	GCA_009712165_01713	GCA_009712405_00620	GCA_009712505_03886	GCA_009712515_01108	GCA_009712525_00786	GCA_009712555_00609	GCA_009712575_03581	GCA_014117305_07644	GCA_015209825_03091	GCA_018223685_06035
ruvC		Crossover junction endodeoxyribonuclease RuvC	22	22	1	1	11973				560	569	568	GCA_000583715_01799	GCA_000763165_05674	GCA_001192935_05607	GCA_001613085_04485	GCA_001613405_04014	GCA_001865855_03911	GCA_001885535_02678	GCA_002093935_05573	GCA_002356035_04690	GCA_003013595_00424	GCA_003667075_00472	GCA_007990715_05602	GCA_009712165_01712	GCA_009712405_00619	GCA_009712505_03887	GCA_009712515_01107	GCA_009712525_00785	GCA_009712555_00608	GCA_009712575_03582	GCA_014117305_07645	GCA_015209825_03092	GCA_018223685_06034
ymdB		O-acetyl-ADP-ribose deacetylase	22	22	1	1	11983				518	569	525	GCA_000583715_01801	GCA_000763165_05676	GCA_001192935_05605	GCA_001613085_04471	GCA_001613405_04015	GCA_001865855_03909	GCA_001885535_02676	GCA_002093935_05575	GCA_002356035_04692	GCA_003013595_00422	GCA_003667075_00474	GCA_007990715_05604	GCA_009712165_01710	GCA_009712405_00617	GCA_009712505_03889	GCA_009712515_01105	GCA_009712525_00783	GCA_009712555_00606	GCA_009712575_03584	GCA_014117305_07647	GCA_015209825_03094	GCA_018223685_06032
group_1460		putative transcriptional regulatory protein/MSMEI_2866	22	22	1	1	11984				752	755	752	GCA_000583715_01802	GCA_000763165_05677	GCA_001192935_05604	GCA_001613085_04469	GCA_001613405_04017	GCA_001865855_03908	GCA_001885535_02675	GCA_002093935_05576	GCA_002356035_04693	GCA_003013595_00421	GCA_003667075_00475	GCA_007990715_05605	GCA_009712165_01709	GCA_009712405_00616	GCA_009712505_01389	GCA_009712515_01104	GCA_009712525_00782	GCA_009712555_00605	GCA_009712575_04560	GCA_014117305_07648	GCA_015209825_03095	GCA_018223685_06031
pdxT		Pyridoxal 5'-phosphate synthase subunit PdxT	22	22	1	1	11985				620	668	624	GCA_000583715_01803	GCA_000763165_05678	GCA_001192935_05603	GCA_001613085_04468	GCA_001613405_04018	GCA_001865855_03907	GCA_001885535_02674	GCA_002093935_05577	GCA_002356035_04694	GCA_003013595_00420	GCA_003667075_00476	GCA_007990715_05606	GCA_009712165_01708	GCA_009712405_00615	GCA_009712505_01390	GCA_009712515_01103	GCA_009712525_00781	GCA_009712555_00604	GCA_009712575_04561	GCA_014117305_07649	GCA_015209825_03096	GCA_018223685_06030
tesB_1		Acyl-CoA thioesterase 2	22	22	1	1	11987				821	851	849	GCA_000583715_01805	GCA_000763165_05680	GCA_001192935_05601	GCA_001613085_04467	GCA_001613405_04021	GCA_001865855_03905	GCA_001885535_02672	GCA_002093935_05579	GCA_002356035_04696	GCA_003013595_00418	GCA_003667075_00478	GCA_007990715_05608	GCA_009712165_01706	GCA_009712405_00613	GCA_009712505_01392	GCA_009712515_01101	GCA_009712525_00779	GCA_009712555_00602	GCA_009712575_04563	GCA_014117305_07651	GCA_015209825_03098	GCA_018223685_06028
group_1470		hypothetical protein	22	22	1	1	4531				446	446	446	GCA_000583715_01883	GCA_000763165_05601	GCA_001192935_05576	GCA_001613085_04959	GCA_001613405_04772	GCA_001865855_03062	GCA_001885535_05123	GCA_002093935_05530	GCA_002356035_05576	GCA_003013595_00370	GCA_003667075_00405	GCA_007990715_05528	GCA_009712165_02400	GCA_009712405_00458	GCA_009712505_01963	GCA_009712515_02197	GCA_009712525_03195	GCA_009712555_00502	GCA_009712575_00323	GCA_014117305_05204	GCA_015209825_00592	GCA_018223685_00583
group_1471		hypothetical protein	22	22	1	1	4530				1199	1205	1199	GCA_000583715_01884	GCA_000763165_05600	GCA_001192935_05577	GCA_001613085_04960	GCA_001613405_04773	GCA_001865855_03063	GCA_001885535_05122	GCA_002093935_05531	GCA_002356035_05575	GCA_003013595_00371	GCA_003667075_00406	GCA_007990715_05527	GCA_009712165_02401	GCA_009712405_00459	GCA_009712505_01962	GCA_009712515_02198	GCA_009712525_03196	GCA_009712555_00501	GCA_009712575_00322	GCA_014117305_05205	GCA_015209825_00593	GCA_018223685_00582
gap2		Glyceraldehyde-3-phosphate dehydrogenase-like protein	22	22	1	1	4526				1412	1433	1413	GCA_000583715_01886	GCA_000763165_05598	GCA_001192935_05579	GCA_001613085_04411	GCA_001613405_04777	GCA_001865855_03065	GCA_001885535_05120	GCA_002093935_05533	GCA_002356035_05573	GCA_003013595_00373	GCA_003667075_00408	GCA_007990715_05525	GCA_009712165_02403	GCA_009712405_00461	GCA_009712505_01194	GCA_009712515_02200	GCA_009712525_03198	GCA_009712555_00499	GCA_009712575_03616	GCA_014117305_05207	GCA_015209825_00595	GCA_018223685_00580
pfkA		ATP-dependent 6-phosphofructokinase	22	22	1	1	19087				929	1043	938	GCA_000583715_02003	GCA_000763165_05435	GCA_001192935_05430	GCA_001613085_04092	GCA_001613405_06253	GCA_001865855_06614	GCA_001885535_01565	GCA_002093935_07272	GCA_002356035_02011	GCA_003013595_01888	GCA_003667075_07254	GCA_007990715_05344	GCA_009712165_02722	GCA_009712405_07191	GCA_009712505_04912	GCA_009712515_04539	GCA_009712525_05144	GCA_009712555_00126	GCA_009712575_03834	GCA_014117305_00910	GCA_015209825_04196	GCA_018223685_04920
degU_2		Transcriptional regulatory protein DegU	22	22	1	1	19104				686	689	686	GCA_000583715_02007	GCA_000763165_05439	GCA_001192935_05434	GCA_001613085_04085	GCA_001613405_06259	GCA_001865855_06610	GCA_001885535_01569	GCA_002093935_05947	GCA_002356035_02015	GCA_003013595_01892	GCA_003667075_07250	GCA_007990715_05348	GCA_009712165_02718	GCA_009712405_07187	GCA_009712505_04192	GCA_009712515_03815	GCA_009712525_03775	GCA_009712555_00130	GCA_009712575_03720	GCA_014117305_00906	GCA_015209825_04192	GCA_018223685_04924
gatB		Aspartyl/glutamyl-tRNA(Asn/Gln) amidotransferase subunit B	22	22	1	1	19110				1505	1517	1516	GCA_000583715_02012	GCA_000763165_05444	GCA_001192935_05439	GCA_001613085_04094	GCA_001613405_06264	GCA_001865855_06605	GCA_001885535_01574	GCA_002093935_05942	GCA_002356035_02020	GCA_003013595_01897	GCA_003667075_07245	GCA_007990715_05353	GCA_009712165_02713	GCA_009712405_07182	GCA_009712505_04197	GCA_009712515_03810	GCA_009712525_03770	GCA_009712555_00135	GCA_009712575_03725	GCA_014117305_00901	GCA_015209825_04187	GCA_018223685_04929
ilvD_1		Dihydroxy-acid dehydratase	22	22	1	1	19125				1841	1841	1841	GCA_000583715_02017	GCA_000763165_05449	GCA_001192935_05444	GCA_001613085_04099	GCA_001613405_06271	GCA_001865855_06600	GCA_001885535_01579	GCA_002093935_05937	GCA_002356035_02025	GCA_003013595_01902	GCA_003667075_07240	GCA_007990715_05358	GCA_009712165_03151	GCA_009712405_07177	GCA_009712505_04615	GCA_009712515_04017	GCA_009712525_04008	GCA_009712555_00140	GCA_009712575_03388	GCA_014117305_00896	GCA_015209825_04182	GCA_018223685_04934
ilvB1		Acetolactate synthase large subunit IlvB1	22	22	1	1	19127				1793	1955	1946	GCA_000583715_02019	GCA_000763165_05451	GCA_001192935_05446	GCA_001613085_04101	GCA_001613405_06273	GCA_001865855_06598	GCA_001885535_01581	GCA_002093935_05935	GCA_002356035_02027	GCA_003013595_01904	GCA_003667075_07238	GCA_007990715_05360	GCA_009712165_03149	GCA_009712405_07175	GCA_009712505_04617	GCA_009712515_04015	GCA_009712525_04006	GCA_009712555_00142	GCA_009712575_03390	GCA_014117305_00894	GCA_015209825_04180	GCA_018223685_04936
ilvH		Acetolactate synthase small subunit	22	22	1	1	19128				503	503	503	GCA_000583715_02020	GCA_000763165_05452	GCA_001192935_05447	GCA_001613085_04102	GCA_001613405_06274	GCA_001865855_06597	GCA_001885535_01582	GCA_002093935_05934	GCA_002356035_02028	GCA_003013595_01905	GCA_003667075_07237	GCA_007990715_05361	GCA_009712165_03148	GCA_009712405_07174	GCA_009712505_04618	GCA_009712515_04014	GCA_009712525_04005	GCA_009712555_00143	GCA_009712575_03391	GCA_014117305_00893	GCA_015209825_04179	GCA_018223685_04937
cysD_2		Sulfate adenylyltransferase subunit 2	22	22	1	1	10219				812	905	900	GCA_000583715_02062	GCA_000763165_07197	GCA_001192935_05388	GCA_001613085_00651	GCA_001613405_07327	GCA_001865855_03273	GCA_001885535_04910	GCA_002093935_01047	GCA_002356035_02443	GCA_003013595_05213	GCA_003667075_03299	GCA_007990715_00807	GCA_009712165_04333	GCA_009712405_04677	GCA_009712505_02170	GCA_009712515_05081	GCA_009712525_06211	GCA_009712555_03227	GCA_009712575_06309	GCA_014117305_05417	GCA_015209825_00867	GCA_018223685_00370
group_1500		hypothetical protein	22	22	1	1	10223				701	1217	747	GCA_000583715_02064	GCA_000763165_00894	GCA_001192935_05386	GCA_001613085_00653	GCA_001613405_07329	GCA_001865855_03275	GCA_001885535_04908	GCA_002093935_01049	GCA_002356035_02446	GCA_003013595_05215	GCA_003667075_06613	GCA_007990715_00809	GCA_009712165_03258	GCA_009712405_04344	GCA_009712505_02173	GCA_009712515_03319	GCA_009712525_03531	GCA_009712555_01922	GCA_009712575_06312	GCA_014117305_05419	GCA_015209825_00869	GCA_018223685_00368
fabG_10		3-oxoacyl-[acyl-carrier-protein] reductase FabG	22	22	1	1	10698				785	845	840	GCA_000583715_02065	GCA_000763165_00893	GCA_001192935_05385	GCA_001613085_00654	GCA_001613405_07330	GCA_001865855_03276	GCA_001885535_04907	GCA_002093935_01050	GCA_002356035_02447	GCA_003013595_05216	GCA_003667075_06612	GCA_007990715_00810	GCA_009712165_03259	GCA_009712405_04345	GCA_009712505_02174	GCA_009712515_03320	GCA_009712525_03532	GCA_009712555_01921	GCA_009712575_06313	GCA_014117305_05420	GCA_015209825_00870	GCA_018223685_00367
ettA_3		Energy-dependent translational throttle protein EttA	22	22	1	1	12320				1676	1676	1676	GCA_000583715_02103	GCA_000763165_05357	GCA_001192935_05342	GCA_001613085_03073	GCA_001613405_03587	GCA_001865855_06951	GCA_001885535_05699	GCA_002093935_03919	GCA_002356035_06079	GCA_003013595_05963	GCA_003667075_02197	GCA_007990715_05288	GCA_009712165_01185	GCA_009712405_07136	GCA_009712505_07200	GCA_009712515_00982	GCA_009712525_01706	GCA_009712555_00054	GCA_009712575_07308	GCA_014117305_04627	GCA_015209825_00019	GCA_018223685_04074
hisD		Histidinol dehydrogenase	22	22	1	1	655				1337	1337	1337	GCA_000583715_02137	GCA_000763165_05326	GCA_001192935_05313	GCA_001613085_03226	GCA_001613405_06807	GCA_001865855_03493	GCA_001885535_04695	GCA_002093935_05215	GCA_002356035_02669	GCA_003013595_07370	GCA_003667075_07276	GCA_007990715_05259	GCA_009712165_01045	GCA_009712405_07100	GCA_009712505_01309	GCA_009712515_00925	GCA_009712525_00280	GCA_009712555_00020	GCA_009712575_00448	GCA_014117305_05631	GCA_015209825_01081	GCA_018223685_00156
hisB		Imidazoleglycerol-phosphate dehydratase	22	22	1	1	657				614	632	630	GCA_000583715_02139	GCA_000763165_05328	GCA_001192935_05311	GCA_001613085_03228	GCA_001613405_06809	GCA_001865855_03495	GCA_001885535_04693	GCA_002093935_05213	GCA_002356035_02671	GCA_003013595_07372	GCA_003667075_07278	GCA_007990715_05257	GCA_009712165_01047	GCA_009712405_07102	GCA_009712505_01311	GCA_009712515_00927	GCA_009712525_00283	GCA_009712555_00018	GCA_009712575_00450	GCA_014117305_05633	GCA_015209825_01083	GCA_018223685_00154
hisH		Imidazole glycerol phosphate synthase subunit HisH	22	22	1	1	658				629	641	637	GCA_000583715_02140	GCA_000763165_05329	GCA_001192935_05310	GCA_001613085_03229	GCA_001613405_06810	GCA_001865855_03496	GCA_001885535_04692	GCA_002093935_05212	GCA_002356035_02672	GCA_003013595_07373	GCA_003667075_07279	GCA_007990715_05256	GCA_009712165_01048	GCA_009712405_07103	GCA_009712505_01312	GCA_009712515_00928	GCA_009712525_00284	GCA_009712555_00017	GCA_009712575_00451	GCA_014117305_05634	GCA_015209825_01084	GCA_018223685_00153
priA_1		Phosphoribosyl isomerase A	22	22	1	1	662				722	722	722	GCA_000583715_02144	GCA_000763165_05333	GCA_001192935_05306	GCA_001613085_03234	GCA_001613405_06820	GCA_001865855_03500	GCA_001885535_04688	GCA_002093935_05208	GCA_002356035_02676	GCA_003013595_07377	GCA_003667075_07283	GCA_007990715_05252	GCA_009712165_01052	GCA_009712405_07107	GCA_009712505_01316	GCA_009712515_00932	GCA_009712525_00288	GCA_009712555_00013	GCA_009712575_00455	GCA_014117305_05638	GCA_015209825_01088	GCA_018223685_00149
hisF		Imidazole glycerol phosphate synthase subunit HisF	22	22	1	1	665				773	815	774	GCA_000583715_02146	GCA_000763165_05335	GCA_001192935_05304	GCA_001613085_03236	GCA_001613405_06822	GCA_001865855_03502	GCA_001885535_04686	GCA_002093935_05206	GCA_002356035_02678	GCA_003013595_07379	GCA_003667075_07285	GCA_007990715_05250	GCA_009712165_01054	GCA_009712405_07109	GCA_009712505_01318	GCA_009712515_00934	GCA_009712525_00290	GCA_009712555_00011	GCA_009712575_00457	GCA_014117305_05640	GCA_015209825_01090	GCA_018223685_00147
hisI		Phosphoribosyl-AMP cyclohydrolase	22	22	1	1	894				344	368	358	GCA_000583715_02147	GCA_000763165_05336	GCA_001192935_05303	GCA_001613085_03245	GCA_001613405_06823	GCA_001865855_03503	GCA_001885535_04685	GCA_002093935_05205	GCA_002356035_02679	GCA_003013595_07380	GCA_003667075_07286	GCA_007990715_05249	GCA_009712165_01055	GCA_009712405_07110	GCA_009712505_01319	GCA_009712515_00935	GCA_009712525_00291	GCA_009712555_00010	GCA_009712575_00458	GCA_014117305_05641	GCA_015209825_01091	GCA_018223685_00146
trpE		Anthranilate synthase component 1	22	22	1	1	888				1538	1565	1562	GCA_000583715_02152	GCA_000763165_05341	GCA_001192935_05298	GCA_001613085_03250	GCA_001613405_06828	GCA_001865855_03508	GCA_001885535_04680	GCA_002093935_05200	GCA_002356035_02684	GCA_003013595_07385	GCA_003667075_07291	GCA_007990715_05244	GCA_009712165_01060	GCA_009712405_07115	GCA_009712505_01324	GCA_009712515_00940	GCA_009712525_00296	GCA_009712555_00005	GCA_009712575_00463	GCA_014117305_05646	GCA_015209825_01096	GCA_018223685_00141
trpC		Indole-3-glycerol phosphate synthase	22	22	1	1	884				818	821	818	GCA_000583715_02154	GCA_000763165_05343	GCA_001192935_05296	GCA_001613085_03252	GCA_001613405_06830	GCA_001865855_03510	GCA_001885535_04678	GCA_002093935_05198	GCA_002356035_02686	GCA_003013595_07387	GCA_003667075_07293	GCA_007990715_05242	GCA_009712165_01062	GCA_009712405_07117	GCA_009712505_01326	GCA_009712515_00942	GCA_009712525_00298	GCA_009712555_00003	GCA_009712575_00465	GCA_014117305_05648	GCA_015209825_01098	GCA_018223685_00139
trpB_2		Tryptophan synthase beta chain	22	22	1	1	883				1268	1286	1285	GCA_000583715_02155	GCA_000763165_05344	GCA_001192935_05295	GCA_001613085_03253	GCA_001613405_06831	GCA_001865855_03511	GCA_001885535_04677	GCA_002093935_05197	GCA_002356035_02687	GCA_003013595_07388	GCA_003667075_07294	GCA_007990715_05241	GCA_009712165_01063	GCA_009712405_07118	GCA_009712505_01327	GCA_009712515_00943	GCA_009712525_00299	GCA_009712555_00002	GCA_009712575_00466	GCA_014117305_05649	GCA_015209825_01099	GCA_018223685_00138
trpA		Tryptophan synthase alpha chain	22	22	1	1	882				800	800	800	GCA_000583715_02156	GCA_000763165_05345	GCA_001192935_05294	GCA_001613085_03254	GCA_001613405_06832	GCA_001865855_03512	GCA_001885535_04676	GCA_002093935_05196	GCA_002356035_02688	GCA_003013595_07389	GCA_003667075_07295	GCA_007990715_05240	GCA_009712165_01064	GCA_009712405_07119	GCA_009712505_01328	GCA_009712515_00944	GCA_009712525_00300	GCA_009712555_00001	GCA_009712575_00467	GCA_014117305_05650	GCA_015209825_01100	GCA_018223685_00137
bfmBAB_2		2-oxoisovalerate dehydrogenase subunit beta	22	22	1	1	13853				968	980	968	GCA_000583715_02217	GCA_000763165_05141	GCA_001192935_05214	GCA_001613085_00105	GCA_001613405_02795	GCA_001865855_04411	GCA_001885535_03169	GCA_002093935_04973	GCA_002356035_04472	GCA_003013595_01752	GCA_003667075_07111	GCA_007990715_05119	GCA_009712165_00944	GCA_009712405_06858	GCA_009712505_06800	GCA_009712515_00329	GCA_009712525_00059	GCA_009712555_07085	GCA_009712575_06991	GCA_014117305_07154	GCA_015209825_02602	GCA_018223685_06523
mlaE_9		hypothetical protein	22	22	1	1	13946				851	869	867	GCA_000583715_02235	GCA_000763165_05159	GCA_001192935_05232	GCA_001613085_00865	GCA_001613405_05320	GCA_001865855_04429	GCA_001885535_03187	GCA_002093935_04991	GCA_002356035_04453	GCA_003013595_01589	GCA_003667075_07093	GCA_007990715_05101	GCA_009712165_00963	GCA_009712405_06877	GCA_009712505_06781	GCA_009712515_00348	GCA_009712525_00078	GCA_009712555_07104	GCA_009712575_06972	GCA_014117305_07136	GCA_015209825_02584	GCA_018223685_06541
group_1540		hypothetical protein	22	22	1	1	13948				224	224	224	GCA_000583715_02237	GCA_000763165_05161	GCA_001192935_05234	GCA_001613085_00863	GCA_001613405_05318	GCA_001865855_04431	GCA_001885535_03189	GCA_002093935_04993	GCA_002356035_04451	GCA_003013595_01591	GCA_003667075_07091	GCA_007990715_05099	GCA_009712165_00965	GCA_009712405_06879	GCA_009712505_06779	GCA_009712515_00350	GCA_009712525_00080	GCA_009712555_07106	GCA_009712575_06970	GCA_014117305_07134	GCA_015209825_02582	GCA_018223685_06543
group_1541		hypothetical protein	22	22	1	1	15076				149	161	160	GCA_000583715_02245	GCA_000763165_05105	GCA_001192935_05150	GCA_001613085_06271	GCA_001613405_00468	GCA_001865855_00398	GCA_001885535_07712	GCA_002093935_02578	GCA_002356035_00390	GCA_003013595_04082	GCA_003667075_07083	GCA_007990715_05091	GCA_009712165_00908	GCA_009712405_06822	GCA_009712505_01445	GCA_009712515_01116	GCA_009712525_04143	GCA_009712555_07254	GCA_009712575_06510	GCA_014117305_03222	GCA_015209825_06492	GCA_018223685_02667
yqeY		putative protein YqeY	22	22	1	1	15081				455	473	468	GCA_000583715_02250	GCA_000763165_05110	GCA_001192935_05145	GCA_001613085_06276	GCA_001613405_00473	GCA_001865855_00403	GCA_001885535_07707	GCA_002093935_02583	GCA_002356035_00385	GCA_003013595_04087	GCA_003667075_07078	GCA_007990715_05086	GCA_009712165_00913	GCA_009712405_06827	GCA_009712505_01440	GCA_009712515_01121	GCA_009712525_04148	GCA_009712555_07249	GCA_009712575_06505	GCA_014117305_03217	GCA_015209825_06487	GCA_018223685_02662
group_1543		hypothetical protein	22	22	1	1	15082				962	965	964	GCA_000583715_02251	GCA_000763165_05111	GCA_001192935_05144	GCA_001613085_06277	GCA_001613405_00474	GCA_001865855_00404	GCA_001885535_07706	GCA_002093935_02584	GCA_002356035_00384	GCA_003013595_04088	GCA_003667075_07077	GCA_007990715_05085	GCA_009712165_00914	GCA_009712405_06828	GCA_009712505_01439	GCA_009712515_01122	GCA_009712525_04149	GCA_009712555_07248	GCA_009712575_06504	GCA_014117305_03216	GCA_015209825_06486	GCA_018223685_02661
group_1544		tRNA-Pro(cgg)	22	22	1	1	15085				73	74	73	GCA_000583715_02254	GCA_000763165_05114	GCA_001192935_05141	GCA_001613085_06279	GCA_001613405_00476	GCA_001865855_00407	GCA_001885535_07703	GCA_002093935_02587	GCA_002356035_00381	GCA_003013595_04091	GCA_003667075_07074	GCA_007990715_05082	GCA_009712165_00917	GCA_009712405_06831	GCA_009712505_01215	GCA_009712515_01126	GCA_009712525_04152	GCA_009712555_07245	GCA_009712575_06501	GCA_014117305_03213	GCA_015209825_06483	GCA_018223685_02658
group_1552		Putative glutaredoxin.1	22	22	1	1	8662				230	1484	287	GCA_000583715_02310	GCA_000763165_05067	GCA_001192935_05065	GCA_001613085_02141	GCA_001613405_02004	GCA_001865855_02183	GCA_001885535_05944	GCA_002093935_04833	GCA_002356035_06281	GCA_003013595_07062	GCA_003667075_01780	GCA_007990715_04953	GCA_009712165_00845	GCA_009712405_06753	GCA_009712505_02031	GCA_009712515_00276	GCA_009712525_04168	GCA_009712555_07042	GCA_009712575_05307	GCA_014117305_04383	GCA_015209825_07290	GCA_018223685_03827
narY_1		Respiratory nitrate reductase 2 beta chain	22	22	1	1	8692				1688	1706	1704	GCA_000583715_02326	GCA_000763165_05051	GCA_001192935_05081	GCA_001613085_02119	GCA_001613405_01965	GCA_001865855_02167	GCA_001885535_05960	GCA_002093935_04849	GCA_002356035_06297	GCA_003013595_07078	GCA_003667075_01340	GCA_007990715_04969	GCA_009712165_00829	GCA_009712405_06737	GCA_009712505_06991	GCA_009712515_00260	GCA_009712525_01436	GCA_009712555_07026	GCA_009712575_05323	GCA_014117305_04367	GCA_015209825_07306	GCA_018223685_03811
group_1557		hypothetical protein	22	22	1	1	17961				1181	1184	1183	GCA_000583715_02353	GCA_000763165_05033	GCA_001192935_05051	GCA_001613085_06496	GCA_001613405_00989	GCA_001865855_00526	GCA_001885535_07174	GCA_002093935_04794	GCA_002356035_07601	GCA_003013595_07014	GCA_003667075_06873	GCA_007990715_04930	GCA_009712165_00811	GCA_009712405_06719	GCA_009712505_07445	GCA_009712515_01351	GCA_009712525_02153	GCA_009712555_07008	GCA_009712575_06446	GCA_014117305_02684	GCA_015209825_05950	GCA_018223685_02128
frdB_2		Fumarate reductase iron-sulfur subunit	22	22	1	1	17968				746	746	746	GCA_000583715_02360	GCA_000763165_05040	GCA_001192935_05058	GCA_001613085_06490	GCA_001613405_00982	GCA_001865855_00533	GCA_001885535_07167	GCA_002093935_04801	GCA_002356035_07594	GCA_003013595_07007	GCA_003667075_06866	GCA_007990715_04923	GCA_009712165_00818	GCA_009712405_06726	GCA_009712505_00121	GCA_009712515_01358	GCA_009712525_02160	GCA_009712555_07015	GCA_009712575_00123	GCA_014117305_02676	GCA_015209825_05943	GCA_018223685_02121
sdhB		hypothetical protein	22	22	1	1	7492				770	773	772	GCA_000583715_02367	GCA_000763165_05197	GCA_001192935_05206	GCA_001613085_02532	GCA_001613405_05943	GCA_001865855_07348	GCA_001885535_00793	GCA_002093935_05054	GCA_002356035_01243	GCA_003013595_00591	GCA_003667075_07147	GCA_007990715_05127	GCA_009712165_03824	GCA_009712405_07058	GCA_009712505_04224	GCA_009712515_02257	GCA_009712525_00173	GCA_009712555_07169	GCA_009712575_03711	GCA_014117305_01681	GCA_015209825_04947	GCA_018223685_01124
group_1561	sdhA_1	Succinate dehydrogenase flavoprotein subunit	22	22	1	1	7485				1769	1769	1769	GCA_000583715_02368	GCA_000763165_05198	GCA_001192935_05205	GCA_001613085_02533	GCA_001613405_05944	GCA_001865855_07347	GCA_001885535_00794	GCA_002093935_05055	GCA_002356035_01244	GCA_003013595_00590	GCA_003667075_07148	GCA_007990715_05128	GCA_009712165_03823	GCA_009712405_07057	GCA_009712505_04225	GCA_009712515_02256	GCA_009712525_00172	GCA_009712555_07168	GCA_009712575_03712	GCA_014117305_01680	GCA_015209825_04946	GCA_018223685_01123
sdhC		Succinate dehydrogenase 2 membrane subunit SdhC	22	22	1	1	7483				392	404	392	GCA_000583715_02370	GCA_000763165_05200	GCA_001192935_05203	GCA_001613085_02535	GCA_001613405_05946	GCA_001865855_07345	GCA_001885535_00796	GCA_002093935_05057	GCA_002356035_01246	GCA_003013595_00588	GCA_003667075_07150	GCA_007990715_05130	GCA_009712165_03821	GCA_009712405_07055	GCA_009712505_04227	GCA_009712515_02254	GCA_009712525_00170	GCA_009712555_07166	GCA_009712575_03714	GCA_014117305_01678	GCA_015209825_04944	GCA_018223685_01121
deoA		Thymidine phosphorylase	22	22	1	1	7481				1286	1313	1310	GCA_000583715_02372	GCA_000763165_05202	GCA_001192935_05201	GCA_001613085_02537	GCA_001613405_05948	GCA_001865855_07343	GCA_001885535_00798	GCA_002093935_05059	GCA_002356035_01248	GCA_003013595_00586	GCA_003667075_07152	GCA_007990715_05132	GCA_009712165_03819	GCA_009712405_07053	GCA_009712505_04229	GCA_009712515_02252	GCA_009712525_00168	GCA_009712555_07164	GCA_009712575_03716	GCA_014117305_01676	GCA_015209825_04942	GCA_018223685_01119
add		Adenosine deaminase	22	22	1	1	7479				1091	1097	1091	GCA_000583715_02374	GCA_000763165_05204	GCA_001192935_05199	GCA_001613085_02538	GCA_001613405_05949	GCA_001865855_07341	GCA_001885535_00800	GCA_002093935_05061	GCA_002356035_01250	GCA_003013595_00584	GCA_003667075_07154	GCA_007990715_05134	GCA_009712165_03817	GCA_009712405_07051	GCA_009712505_04231	GCA_009712515_02250	GCA_009712525_00166	GCA_009712555_07162	GCA_009712575_03718	GCA_014117305_01674	GCA_015209825_04940	GCA_018223685_01117
scmP		N-acetylcysteine deacetylase	22	22	1	1	7464				1256	1313	1260	GCA_000583715_02385	GCA_000763165_05215	GCA_001192935_05188	GCA_001613085_02549	GCA_001613405_05964	GCA_001865855_07328	GCA_001885535_00811	GCA_002093935_05072	GCA_002356035_01261	GCA_003013595_00573	GCA_003667075_07165	GCA_007990715_05145	GCA_009712165_02177	GCA_009712405_07040	GCA_009712505_03591	GCA_009712515_02239	GCA_009712525_00155	GCA_009712555_07151	GCA_009712575_03321	GCA_014117305_01663	GCA_015209825_04929	GCA_018223685_01106
group_1566		hypothetical protein	22	22	1	1	7462				479	566	485	GCA_000583715_02387	GCA_000763165_05217	GCA_001192935_05186	GCA_001613085_02550	GCA_001613405_05965	GCA_001865855_07326	GCA_001885535_00813	GCA_002093935_05074	GCA_002356035_01263	GCA_003013595_00571	GCA_003667075_07167	GCA_007990715_05147	GCA_009712165_02175	GCA_009712405_07038	GCA_009712505_03262	GCA_009712515_03874	GCA_009712525_00153	GCA_009712555_07149	GCA_009712575_03224	GCA_014117305_01661	GCA_015209825_04927	GCA_018223685_01104
lpdA		NAD(P)H dehydrogenase (quinone)	22	22	1	1	7461				1400	1403	1402	GCA_000583715_02388	GCA_000763165_05218	GCA_001192935_05185	GCA_001613085_02551	GCA_001613405_05966	GCA_001865855_07325	GCA_001885535_00814	GCA_002093935_05075	GCA_002356035_01264	GCA_003013595_00570	GCA_003667075_07168	GCA_007990715_05148	GCA_009712165_02174	GCA_009712405_07037	GCA_009712505_03263	GCA_009712515_03873	GCA_009712525_00152	GCA_009712555_07148	GCA_009712575_03225	GCA_014117305_01660	GCA_015209825_04926	GCA_018223685_01103
fabG_5		hypothetical protein	22	22	1	1	17458				737	746	745	GCA_000583715_02471	GCA_000763165_04901	GCA_001192935_04903	GCA_001613085_00834	GCA_001613405_01665	GCA_001865855_01709	GCA_001885535_06420	GCA_002093935_07300	GCA_002356035_06756	GCA_003013595_06895	GCA_003667075_06727	GCA_007990715_04846	GCA_009712165_00456	GCA_009712405_06441	GCA_009712505_05399	GCA_009712515_01069	GCA_009712525_00799	GCA_009712555_06705	GCA_009712575_00767	GCA_014117305_03906	GCA_015209825_07764	GCA_018223685_03354
group_1579		Cytochrome P450 130	22	22	1	1	17438				1163	1235	1228	GCA_000583715_02486	GCA_000763165_04886	GCA_001192935_04918	GCA_001613085_02785	GCA_001613405_01500	GCA_001865855_01724	GCA_001885535_06405	GCA_002093935_05317	GCA_002356035_06741	GCA_003013595_06910	GCA_003667075_06742	GCA_007990715_04831	GCA_009712165_00471	GCA_009712405_06456	GCA_009712505_05384	GCA_009712515_01084	GCA_009712525_00814	GCA_009712555_06720	GCA_009712575_00752	GCA_014117305_03921	GCA_015209825_07749	GCA_018223685_03369
group_1581		putative HTH-type transcriptional regulator	22	22	1	1	12071				326	329	328	GCA_000583715_02511	GCA_000763165_04851	GCA_001192935_04849	GCA_001613085_03035	GCA_001613405_02724	GCA_001865855_03872	GCA_001885535_02639	GCA_002093935_04698	GCA_002356035_04729	GCA_003013595_06877	GCA_003667075_06709	GCA_007990715_04796	GCA_009712165_00429	GCA_009712405_06412	GCA_009712505_06825	GCA_009712515_03600	GCA_009712525_06894	GCA_009712555_06678	GCA_009712575_04596	GCA_014117305_07684	GCA_015209825_03131	GCA_018223685_05995
thrS_2		Threonine--tRNA ligase	22	22	1	1	12044				2057	2072	2057	GCA_000583715_02520	GCA_000763165_04860	GCA_001192935_04840	GCA_001613085_04450	GCA_001613405_04053	GCA_001865855_03881	GCA_001885535_02648	GCA_002093935_04689	GCA_002356035_04720	GCA_003013595_06868	GCA_003667075_06700	GCA_007990715_04805	GCA_009712165_00438	GCA_009712405_06421	GCA_009712505_06816	GCA_009712515_01705	GCA_009712525_06903	GCA_009712555_06687	GCA_009712575_04587	GCA_014117305_07675	GCA_015209825_03122	GCA_018223685_06004
group_1583		AP-4-A phosphorylase	22	22	1	1	12041				554	623	584	GCA_000583715_02521	GCA_000763165_04861	GCA_001192935_04839	GCA_001613085_04451	GCA_001613405_04052	GCA_001865855_03882	GCA_001885535_02649	GCA_002093935_04688	GCA_002356035_04719	GCA_003013595_06867	GCA_003667075_06699	GCA_007990715_04806	GCA_009712165_00439	GCA_009712405_06422	GCA_009712505_06815	GCA_009712515_01706	GCA_009712525_06904	GCA_009712555_06688	GCA_009712575_04586	GCA_014117305_07674	GCA_015209825_03121	GCA_018223685_06005
group_1584		Phosphatidylinositol phosphate synthase	22	22	1	1	12040				671	677	671	GCA_000583715_02522	GCA_000763165_04862	GCA_001192935_04838	GCA_001613085_04452	GCA_001613405_04051	GCA_001865855_03883	GCA_001885535_02650	GCA_002093935_04687	GCA_002356035_04718	GCA_003013595_06866	GCA_003667075_06698	GCA_007990715_04807	GCA_009712165_00440	GCA_009712405_06423	GCA_009712505_06814	GCA_009712515_01707	GCA_009712525_06905	GCA_009712555_06689	GCA_009712575_04585	GCA_014117305_07673	GCA_015209825_03120	GCA_018223685_06006
pimA		Phosphatidyl-myo-inositol mannosyltransferase	22	22	1	1	12038				1112	1124	1113	GCA_000583715_02524	GCA_000763165_04864	GCA_001192935_04836	GCA_001613085_04454	GCA_001613405_04049	GCA_001865855_03885	GCA_001885535_02652	GCA_002093935_04685	GCA_002356035_04716	GCA_003013595_06864	GCA_003667075_06696	GCA_007990715_04809	GCA_009712165_00442	GCA_009712405_06425	GCA_009712505_06812	GCA_009712515_01709	GCA_009712525_06907	GCA_009712555_06691	GCA_009712575_04583	GCA_014117305_07671	GCA_015209825_03118	GCA_018223685_06008
pdxS		Pyridoxal 5'-phosphate synthase subunit PdxS	22	22	1	1	12031				902	902	902	GCA_000583715_02530	GCA_000763165_04870	GCA_001192935_04830	GCA_001613085_04457	GCA_001613405_04036	GCA_001865855_03891	GCA_001885535_02658	GCA_002093935_04679	GCA_002356035_04710	GCA_003013595_06858	GCA_003667075_06690	GCA_007990715_04815	GCA_009712165_00448	GCA_009712405_06431	GCA_009712505_01406	GCA_009712515_01715	GCA_009712525_06913	GCA_009712555_06697	GCA_009712575_04577	GCA_014117305_07665	GCA_015209825_03112	GCA_018223685_06014
menB_4		1,4-dihydroxy-2-naphthoyl-CoA synthase	22	22	1	1	13245				899	950	906	GCA_000583715_02557	GCA_000763165_04814	GCA_001192935_04871	GCA_001613085_05441	GCA_001613405_05458	GCA_001865855_00085	GCA_001885535_06834	GCA_002093935_02149	GCA_002356035_00668	GCA_003013595_04481	GCA_003667075_06677	GCA_007990715_04760	GCA_009712165_00300	GCA_009712405_06369	GCA_009712505_07389	GCA_009712515_07164	GCA_009712525_06821	GCA_009712555_06641	GCA_009712575_06259	GCA_014117305_03495	GCA_015209825_06766	GCA_018223685_02941
menD_2		2-succinyl-5-enolpyruvyl-6-hydroxy-3-cyclohexene-1-carboxylate synthase	22	22	1	1	13248				1604	1634	1632	GCA_000583715_02560	GCA_000763165_04811	GCA_001192935_04868	GCA_001613085_05444	GCA_001613405_05455	GCA_001865855_00082	GCA_001885535_06831	GCA_002093935_02152	GCA_002356035_00671	GCA_003013595_04484	GCA_003667075_06680	GCA_007990715_04757	GCA_009712165_00297	GCA_009712405_06366	GCA_009712505_07392	GCA_009712515_07161	GCA_009712525_06818	GCA_009712555_06638	GCA_009712575_06262	GCA_014117305_03498	GCA_015209825_06769	GCA_018223685_02944
yajO_2		1-deoxyxylulose-5-phosphate synthase YajO	22	22	1	1	13257				914	1043	1028	GCA_000583715_02565	GCA_000763165_04806	GCA_001192935_04863	GCA_001613085_05448	GCA_001613405_05449	GCA_001865855_00077	GCA_001885535_06826	GCA_002093935_02157	GCA_002356035_00676	GCA_003013595_04489	GCA_003667075_06685	GCA_007990715_04752	GCA_009712165_00292	GCA_009712405_06361	GCA_009712505_07397	GCA_009712515_07156	GCA_009712525_06813	GCA_009712555_06633	GCA_009712575_06267	GCA_014117305_03503	GCA_015209825_06774	GCA_018223685_02949
group_1591		hypothetical protein	22	22	1	1	14238				209	764	737	GCA_000583715_02610	GCA_000763165_04752	GCA_001192935_04774	GCA_001613085_01228	GCA_001613405_05715	GCA_001865855_07611	GCA_001885535_00530	GCA_002093935_03549	GCA_002356035_00977	GCA_003013595_05493	GCA_003667075_06490	GCA_007990715_04627	GCA_009712165_00213	GCA_009712405_06311	GCA_009712505_00885	GCA_009712515_00649	GCA_009712525_00402	GCA_009712555_06542	GCA_009712575_05493	GCA_014117305_01943	GCA_015209825_05209	GCA_018223685_01388
recG		ATP-dependent DNA helicase RecG	22	22	1	1	17401				2258	2273	2269	GCA_000583715_02633	GCA_000763165_06889	GCA_001192935_04764	GCA_001613085_04162	GCA_001613405_06328	GCA_001865855_06537	GCA_001885535_01644	GCA_002093935_06975	GCA_002356035_02092	GCA_003013595_02381	GCA_003667075_02469	GCA_007990715_04675	GCA_009712165_03517	GCA_009712405_03193	GCA_009712505_00633	GCA_009712515_04052	GCA_009712525_04360	GCA_009712555_02659	GCA_009712575_03671	GCA_014117305_00831	GCA_015209825_04117	GCA_018223685_05000
ung		Uracil-DNA glycosylase	22	22	1	1	17394				677	707	704	GCA_000583715_02638	GCA_000763165_06884	GCA_001192935_04759	GCA_001613085_04156	GCA_001613405_06323	GCA_001865855_06542	GCA_001885535_01639	GCA_002093935_06980	GCA_002356035_02087	GCA_003013595_02376	GCA_003667075_02464	GCA_007990715_04670	GCA_009712165_03522	GCA_009712405_03198	GCA_009712505_00628	GCA_009712515_04057	GCA_009712525_04365	GCA_009712555_02654	GCA_009712575_03666	GCA_014117305_00836	GCA_015209825_04122	GCA_018223685_04995
gpsA		Glycerol-3-phosphate dehydrogenase [NAD(P) ]	22	22	1	1	15301				977	977	977	GCA_000583715_02642	GCA_000763165_05721	GCA_001192935_04755	GCA_001613085_04152	GCA_001613405_06317	GCA_001865855_06546	GCA_001885535_01634	GCA_002093935_04886	GCA_002356035_02082	GCA_003013595_07115	GCA_003667075_00623	GCA_007990715_04666	GCA_009712165_01780	GCA_009712405_00702	GCA_009712505_00953	GCA_009712515_01246	GCA_009712525_03622	GCA_009712555_00700	GCA_009712575_03661	GCA_014117305_00841	GCA_015209825_04127	GCA_018223685_04990
ppk		Polyphosphate kinase	22	22	1	1	15303				2168	2213	2202	GCA_000583715_02644	GCA_000763165_05723	GCA_001192935_04753	GCA_001613085_04150	GCA_001613405_06315	GCA_001865855_06548	GCA_001885535_01632	GCA_002093935_04884	GCA_002356035_02080	GCA_003013595_07113	GCA_003667075_00625	GCA_007990715_04664	GCA_009712165_01782	GCA_009712405_00704	GCA_009712505_00951	GCA_009712515_01248	GCA_009712525_03624	GCA_009712555_00702	GCA_009712575_03659	GCA_014117305_00843	GCA_015209825_04129	GCA_018223685_04988
ihfA		Integration host factor subunit alpha	22	22	1	1	15305				635	647	635	GCA_000583715_02646	GCA_000763165_05725	GCA_001192935_04751	GCA_001613085_04148	GCA_001613405_06313	GCA_001865855_06550	GCA_001885535_01630	GCA_002093935_04882	GCA_002356035_02078	GCA_003013595_07111	GCA_003667075_00627	GCA_007990715_04662	GCA_009712165_01784	GCA_009712405_00706	GCA_009712505_00949	GCA_009712515_01250	GCA_009712525_03626	GCA_009712555_00704	GCA_009712575_03657	GCA_014117305_00845	GCA_015209825_04131	GCA_018223685_04986
leuD		3-isopropylmalate dehydratase small subunit	22	22	1	1	15306				608	608	608	GCA_000583715_02647	GCA_000763165_05726	GCA_001192935_04750	GCA_001613085_04147	GCA_001613405_06312	GCA_001865855_06551	GCA_001885535_01629	GCA_002093935_04881	GCA_002356035_02077	GCA_003013595_07110	GCA_003667075_00628	GCA_007990715_04661	GCA_009712165_01785	GCA_009712405_00707	GCA_009712505_00948	GCA_009712515_01251	GCA_009712525_03627	GCA_009712555_00705	GCA_009712575_03656	GCA_014117305_00846	GCA_015209825_04132	GCA_018223685_04985
leuC		3-isopropylmalate dehydratase large subunit	22	22	1	1	15307				1424	1424	1424	GCA_000583715_02648	GCA_000763165_05727	GCA_001192935_04749	GCA_001613085_04146	GCA_001613405_06311	GCA_001865855_06552	GCA_001885535_01628	GCA_002093935_04880	GCA_002356035_02076	GCA_003013595_07109	GCA_003667075_00629	GCA_007990715_04660	GCA_009712165_01786	GCA_009712405_00708	GCA_009712505_00947	GCA_009712515_01252	GCA_009712525_03628	GCA_009712555_00706	GCA_009712575_03655	GCA_014117305_00847	GCA_015209825_04133	GCA_018223685_04984
gltX_1		Glutamate--tRNA ligase	22	22	1	1	15310				1466	1475	1466	GCA_000583715_02653	GCA_000763165_05732	GCA_001192935_04744	GCA_001613085_04142	GCA_001613405_06306	GCA_001865855_06557	GCA_001885535_01623	GCA_002093935_04875	GCA_002356035_02071	GCA_003013595_07104	GCA_003667075_00634	GCA_007990715_04655	GCA_009712165_01791	GCA_009712405_00713	GCA_009712505_00942	GCA_009712515_01257	GCA_009712525_03304	GCA_009712555_00711	GCA_009712575_03650	GCA_014117305_00852	GCA_015209825_04138	GCA_018223685_04979
group_1603		hypothetical protein	22	22	1	1	15311				731	773	771	GCA_000583715_02654	GCA_000763165_05733	GCA_001192935_04743	GCA_001613085_04141	GCA_001613405_06305	GCA_001865855_06558	GCA_001885535_01622	GCA_002093935_04874	GCA_002356035_02070	GCA_003013595_07103	GCA_003667075_00635	GCA_007990715_04654	GCA_009712165_01792	GCA_009712405_00714	GCA_009712505_00941	GCA_009712515_01258	GCA_009712525_03305	GCA_009712555_00712	GCA_009712575_03649	GCA_014117305_00853	GCA_015209825_04139	GCA_018223685_04978
leuB		3-isopropylmalate dehydrogenase	22	22	1	1	15314				1007	1007	1007	GCA_000583715_02656	GCA_000763165_05735	GCA_001192935_04741	GCA_001613085_04139	GCA_001613405_06303	GCA_001865855_06560	GCA_001885535_01620	GCA_002093935_04872	GCA_002356035_02068	GCA_003013595_07101	GCA_003667075_00637	GCA_007990715_04652	GCA_009712165_01794	GCA_009712405_00716	GCA_009712505_00939	GCA_009712515_01260	GCA_009712525_03307	GCA_009712555_00714	GCA_009712575_03647	GCA_014117305_00855	GCA_015209825_04141	GCA_018223685_04976
group_1606		putative protein	22	22	1	1	19008				1064	1064	1064	GCA_000583715_02670	GCA_000763165_04714	GCA_001192935_04727	GCA_001613085_01794	GCA_001613405_04986	GCA_001865855_05250	GCA_001885535_04017	GCA_002093935_04577	GCA_002356035_03618	GCA_003013595_06647	GCA_003667075_06418	GCA_007990715_00425	GCA_009712165_03567	GCA_009712405_06258	GCA_009712505_06612	GCA_009712515_00155	GCA_009712525_07073	GCA_009712555_01775	GCA_009712575_06803	GCA_014117305_06307	GCA_015209825_01760	GCA_018223685_07371
guaB1		putative oxidoreductase	22	22	1	1	19010				1433	1436	1435	GCA_000583715_02672	GCA_000763165_04716	GCA_001192935_04725	GCA_001613085_01796	GCA_001613405_04984	GCA_001865855_05248	GCA_001885535_04015	GCA_002093935_04579	GCA_002356035_03620	GCA_003013595_06649	GCA_003667075_06420	GCA_007990715_00427	GCA_009712165_03565	GCA_009712405_06256	GCA_009712505_06614	GCA_009712515_00153	GCA_009712525_07071	GCA_009712555_01777	GCA_009712575_06805	GCA_014117305_06309	GCA_015209825_01762	GCA_018223685_07369
group_1608		hypothetical protein	22	22	1	1	19014				938	944	941	GCA_000583715_02675	GCA_000763165_04719	GCA_001192935_04722	GCA_001613085_01799	GCA_001613405_04981	GCA_001865855_05244	GCA_001885535_04011	GCA_002093935_04582	GCA_002356035_03624	GCA_003013595_06652	GCA_003667075_06423	GCA_007990715_00430	GCA_009712165_03562	GCA_009712405_06253	GCA_009712505_06618	GCA_009712515_00150	GCA_009712525_07068	GCA_009712555_01780	GCA_009712575_06809	GCA_014117305_06313	GCA_015209825_01766	GCA_018223685_07366
blaI_3		Transcriptional regulator BlaI	22	22	1	1	19015				368	380	368	GCA_000583715_02676	GCA_000763165_04720	GCA_001192935_04721	GCA_001613085_01800	GCA_001613405_04980	GCA_001865855_05243	GCA_001885535_04010	GCA_002093935_04583	GCA_002356035_03625	GCA_003013595_06653	GCA_003667075_06424	GCA_007990715_00431	GCA_009712165_03561	GCA_009712405_06252	GCA_009712505_06619	GCA_009712515_00149	GCA_009712525_07067	GCA_009712555_01781	GCA_009712575_06810	GCA_014117305_06314	GCA_015209825_01767	GCA_018223685_07365
yusV		putative siderophore transport system ATP-binding protein YusV	22	22	1	1	19023				824	848	827	GCA_000583715_02677	GCA_000763165_04721	GCA_001192935_04720	GCA_001613085_01801	GCA_001613405_04979	GCA_001865855_05242	GCA_001885535_04009	GCA_002093935_04584	GCA_002356035_03626	GCA_003013595_06654	GCA_003667075_06425	GCA_007990715_00432	GCA_009712165_03560	GCA_009712405_06251	GCA_009712505_06620	GCA_009712515_00148	GCA_009712525_07066	GCA_009712555_01782	GCA_009712575_06811	GCA_014117305_06315	GCA_015209825_01768	GCA_018223685_07364
ureB		Urease subunit beta	22	22	1	1	19033				311	344	313	GCA_000583715_02687	GCA_000763165_04731	GCA_001192935_04710	GCA_001613085_01812	GCA_001613405_04972	GCA_001865855_05232	GCA_001885535_03999	GCA_002093935_04594	GCA_002356035_03636	GCA_003013595_06664	GCA_003667075_06435	GCA_007990715_00442	GCA_009712165_03550	GCA_009712405_06241	GCA_009712505_06631	GCA_009712515_00138	GCA_009712525_07056	GCA_009712555_01792	GCA_009712575_06821	GCA_014117305_06325	GCA_015209825_01778	GCA_018223685_07354
rmlA		Glucose-1-phosphate thymidylyltransferase	22	22	1	1	11586				872	875	874	GCA_000583715_02712	GCA_000763165_02848	GCA_001192935_04956	GCA_001613085_05843	GCA_001613405_00663	GCA_001865855_00821	GCA_001885535_07512	GCA_002093935_03000	GCA_002356035_00189	GCA_003013595_04896	GCA_003667075_04203	GCA_007990715_02647	GCA_009712165_05265	GCA_009712405_03241	GCA_009712505_03426	GCA_009712515_04954	GCA_009712525_03801	GCA_009712555_04698	GCA_009712575_04043	GCA_014117305_03022	GCA_015209825_06291	GCA_018223685_02466
rmlB		dTDP-glucose 4,6-dehydratase	22	22	1	1	11594				995	1004	1003	GCA_000583715_02715	GCA_000763165_02851	GCA_001192935_04953	GCA_001613085_05846	GCA_001613405_00659	GCA_001865855_00824	GCA_001885535_07515	GCA_002093935_02997	GCA_002356035_00192	GCA_003013595_04893	GCA_003667075_04200	GCA_007990715_02650	GCA_009712165_05268	GCA_009712405_03244	GCA_009712505_03429	GCA_009712515_04957	GCA_009712525_03804	GCA_009712555_04695	GCA_009712575_04046	GCA_014117305_03025	GCA_015209825_06294	GCA_018223685_02469
tagH		Teichoic acids export ATP-binding protein TagH	22	22	1	1	11349				821	842	821	GCA_000583715_02726	GCA_000763165_02862	GCA_001192935_04942	GCA_001613085_05855	GCA_001613405_00643	GCA_001865855_00835	GCA_001885535_07526	GCA_002093935_02986	GCA_002356035_00203	GCA_003013595_04882	GCA_003667075_04189	GCA_007990715_02661	GCA_009712165_05279	GCA_009712405_03255	GCA_009712505_03440	GCA_009712515_04968	GCA_009712525_03815	GCA_009712555_04684	GCA_009712575_04057	GCA_014117305_03036	GCA_015209825_06305	GCA_018223685_02480
group_1616		putative protein	22	22	1	1	11346				1202	1205	1204	GCA_000583715_02729	GCA_000763165_02865	GCA_001192935_04939	GCA_001613085_05858	GCA_001613405_00640	GCA_001865855_00838	GCA_001885535_07529	GCA_002093935_02983	GCA_002356035_00206	GCA_003013595_04879	GCA_003667075_04186	GCA_007990715_02664	GCA_009712165_05282	GCA_009712405_03258	GCA_009712505_03443	GCA_009712515_04971	GCA_009712525_03818	GCA_009712555_04681	GCA_009712575_04060	GCA_014117305_03039	GCA_015209825_06308	GCA_018223685_02483
apt		Adenine phosphoribosyltransferase	22	22	1	1	8135				572	575	572	GCA_000583715_02753	GCA_000763165_04693	GCA_001192935_04608	GCA_001613085_04496	GCA_001613405_06672	GCA_001865855_05593	GCA_001885535_04355	GCA_002093935_06208	GCA_002356035_04663	GCA_003013595_01180	GCA_003667075_06362	GCA_007990715_04573	GCA_009712165_00120	GCA_009712405_06205	GCA_009712505_06544	GCA_009712515_07002	GCA_009712525_03989	GCA_009712555_06390	GCA_009712575_03813	GCA_014117305_05970	GCA_015209825_01422	GCA_018223685_07708
relA		Bifunctional (p)ppGpp synthase/hydrolase RelA	22	22	1	1	8159				2360	2372	2366	GCA_000583715_02761	GCA_000763165_04701	GCA_001192935_04600	GCA_001613085_04505	GCA_001613405_06664	GCA_001865855_05585	GCA_001885535_04346	GCA_002093935_06498	GCA_002356035_04655	GCA_003013595_01545	GCA_003667075_06354	GCA_007990715_04581	GCA_009712165_00112	GCA_009712405_06197	GCA_009712505_06536	GCA_009712515_06994	GCA_009712525_05966	GCA_009712555_06398	GCA_009712575_03805	GCA_014117305_05979	GCA_015209825_01431	GCA_018223685_07699
ord_2		2,4-diaminopentanoate dehydrogenase	22	22	1	1	15022				1061	1070	1064	GCA_000583715_02805	GCA_000763165_04641	GCA_001192935_04625	GCA_001613085_01788	GCA_001613405_00430	GCA_001865855_00364	GCA_001885535_07744	GCA_002093935_02546	GCA_002356035_00425	GCA_003013595_04050	GCA_003667075_06345	GCA_007990715_04528	GCA_009712165_00002	GCA_009712405_06006	GCA_009712505_07424	GCA_009712515_06951	GCA_009712525_04399	GCA_009712555_06273	GCA_009712575_06545	GCA_014117305_03254	GCA_015209825_06525	GCA_018223685_02699
group_1634		tRNA-Thr(cgt)	22	22	1	1	15024				73	75	73	GCA_000583715_02807	GCA_000763165_04639	GCA_001192935_04627	GCA_001613085_07084	GCA_001613405_00436	GCA_001865855_00366	GCA_001885535_07742	GCA_002093935_02548	GCA_002356035_00423	GCA_003013595_04052	GCA_003667075_06343	GCA_007990715_04526	GCA_009712165_00004	GCA_009712405_06008	GCA_009712505_07422	GCA_009712515_06953	GCA_009712525_04401	GCA_009712555_06275	GCA_009712575_06543	GCA_014117305_03252	GCA_015209825_06523	GCA_018223685_02697
group_1635		hypothetical protein	22	22	1	1	15025				1199	1217	1213	GCA_000583715_02808	GCA_000763165_04638	GCA_001192935_04628	GCA_001613085_07085	GCA_001613405_00437	GCA_001865855_00367	GCA_001885535_07741	GCA_002093935_02549	GCA_002356035_00422	GCA_003013595_04053	GCA_003667075_06342	GCA_007990715_04525	GCA_009712165_00005	GCA_009712405_06009	GCA_009712505_07421	GCA_009712515_06954	GCA_009712525_04402	GCA_009712555_06276	GCA_009712575_06542	GCA_014117305_03251	GCA_015209825_06522	GCA_018223685_02696
group_1638		Putative conjugal transfer protein	22	22	1	1	15044				812	1184	853	GCA_000583715_02818	GCA_000763165_04628	GCA_001192935_04638	GCA_001613085_07094	GCA_001613405_00447	GCA_001865855_00378	GCA_001885535_07731	GCA_002093935_02559	GCA_002356035_00412	GCA_003013595_04063	GCA_003667075_06332	GCA_007990715_04515	GCA_009712165_00015	GCA_009712405_06019	GCA_009712505_07411	GCA_009712515_06965	GCA_009712525_01243	GCA_009712555_06286	GCA_009712575_06532	GCA_014117305_03241	GCA_015209825_06511	GCA_018223685_02686
group_1639		hypothetical protein	22	22	1	1	15052				746	821	749	GCA_000583715_02821	GCA_000763165_04624	GCA_001192935_04641	GCA_001613085_07097	GCA_001613405_00450	GCA_001865855_00381	GCA_001885535_07728	GCA_002093935_02562	GCA_002356035_00408	GCA_003013595_04066	GCA_003667075_06328	GCA_007990715_04512	GCA_009712165_00019	GCA_009712405_06023	GCA_009712505_07407	GCA_009712515_06970	GCA_009712525_01247	GCA_009712555_06290	GCA_009712575_06528	GCA_014117305_03238	GCA_015209825_06508	GCA_018223685_02683
dppB_2		Dipeptide transport system permease protein DppB	22	22	1	1	15058				926	926	926	GCA_000583715_02824	GCA_000763165_04621	GCA_001192935_04644	GCA_001613085_07101	GCA_001613405_00453	GCA_001865855_00384	GCA_001885535_07725	GCA_002093935_02565	GCA_002356035_00405	GCA_003013595_04069	GCA_003667075_06325	GCA_007990715_04509	GCA_009712165_00022	GCA_009712405_06026	GCA_009712505_07404	GCA_009712515_06973	GCA_009712525_01250	GCA_009712555_06293	GCA_009712575_06525	GCA_014117305_03235	GCA_015209825_06505	GCA_018223685_02680
nth		Endonuclease III	22	22	1	1	15068				818	881	876	GCA_000583715_02834	GCA_000763165_04612	GCA_001192935_04654	GCA_001613085_06266	GCA_001613405_00463	GCA_001865855_00393	GCA_001885535_07716	GCA_002093935_02574	GCA_002356035_00396	GCA_003013595_04078	GCA_003667075_06316	GCA_007990715_04500	GCA_009712165_00031	GCA_009712405_06035	GCA_009712505_01451	GCA_009712515_06983	GCA_009712525_06098	GCA_009712555_06302	GCA_009712575_06516	GCA_014117305_03226	GCA_015209825_06496	GCA_018223685_02671
helY		putative helicase HelY	22	22	1	1	20435				2693	2708	2706	GCA_000583715_02877	GCA_000763165_04549	GCA_001192935_04549	GCA_001613085_01966	GCA_001613405_02451	GCA_001865855_05073	GCA_001885535_03839	GCA_002093935_05920	GCA_002356035_03795	GCA_003013595_00913	GCA_003667075_00963	GCA_007990715_05908	GCA_009712165_07184	GCA_009712405_05975	GCA_009712505_00238	GCA_009712515_03540	GCA_009712525_06707	GCA_009712555_06258	GCA_009712575_00414	GCA_014117305_06485	GCA_015209825_01938	GCA_018223685_07194
group_1646		hypothetical protein	22	22	1	1	20403				398	455	452	GCA_000583715_02898	GCA_000763165_04567	GCA_001192935_04531	GCA_001613085_04714	GCA_001613405_02431	GCA_001865855_05091	GCA_001885535_03857	GCA_002093935_06600	GCA_002356035_03777	GCA_003013595_01774	GCA_003667075_01734	GCA_007990715_06519	GCA_009712165_07202	GCA_009712405_05993	GCA_009712505_00220	GCA_009712515_03116	GCA_009712525_06727	GCA_009712555_06240	GCA_009712575_07335	GCA_014117305_06467	GCA_015209825_01920	GCA_018223685_07212
dnaK_2		Chaperone protein DnaK	22	22	1	1	18274				1838	1865	1839	GCA_000583715_02945	GCA_000763165_04459	GCA_001192935_04459	GCA_001613085_07246	GCA_001613405_07114	GCA_001865855_01107	GCA_001885535_06987	GCA_002093935_04808	GCA_002356035_07414	GCA_003013595_07055	GCA_003667075_06896	GCA_007990715_04980	GCA_009712165_07167	GCA_009712405_05957	GCA_009712505_03737	GCA_009712515_04185	GCA_009712525_01917	GCA_009712555_06229	GCA_009712575_01555	GCA_014117305_02496	GCA_015209825_05762	GCA_018223685_01942
grpE_2		Protein GrpE	22	22	1	1	18275				572	629	599	GCA_000583715_02946	GCA_000763165_04460	GCA_001192935_04458	GCA_001613085_07247	GCA_001613405_07115	GCA_001865855_01108	GCA_001885535_06986	GCA_002093935_04807	GCA_002356035_07413	GCA_003013595_07056	GCA_003667075_06895	GCA_007990715_04979	GCA_009712165_07168	GCA_009712405_05958	GCA_009712505_03736	GCA_009712515_04186	GCA_009712525_01918	GCA_009712555_06230	GCA_009712575_01554	GCA_014117305_02495	GCA_015209825_05761	GCA_018223685_01941
dnaJ1		Chaperone protein DnaJ 1	22	22	1	1	18276				1175	1196	1177	GCA_000583715_02947	GCA_000763165_04461	GCA_001192935_04457	GCA_001613085_07248	GCA_001613405_07116	GCA_001865855_01109	GCA_001885535_06985	GCA_002093935_04806	GCA_002356035_07412	GCA_003013595_07057	GCA_003667075_06894	GCA_007990715_04978	GCA_009712165_07169	GCA_009712405_05959	GCA_009712505_03735	GCA_009712515_04187	GCA_009712525_01919	GCA_009712555_06231	GCA_009712575_01553	GCA_014117305_02494	GCA_015209825_05760	GCA_018223685_01940
hspR		Putative heat shock protein HspR	22	22	1	1	18277				395	431	396	GCA_000583715_02948	GCA_000763165_04462	GCA_001192935_04456	GCA_001613085_07249	GCA_001613405_07117	GCA_001865855_01110	GCA_001885535_06984	GCA_002093935_04805	GCA_002356035_07411	GCA_003013595_07058	GCA_003667075_06893	GCA_007990715_04977	GCA_009712165_07170	GCA_009712405_05960	GCA_009712505_03734	GCA_009712515_04188	GCA_009712525_01920	GCA_009712555_06232	GCA_009712575_01552	GCA_014117305_02493	GCA_015209825_05759	GCA_018223685_01939
rpsH		30S ribosomal protein S8	22	22	1	1	14149				398	398	398	GCA_000583715_02957	GCA_000763165_02455	GCA_001192935_04503	GCA_001613085_01193	GCA_001613405_05742	GCA_001865855_07562	GCA_001885535_00578	GCA_002093935_07243	GCA_002356035_01026	GCA_003013595_03011	GCA_003667075_03683	GCA_007990715_02156	GCA_009712165_04705	GCA_009712405_02896	GCA_009712505_02192	GCA_009712515_02648	GCA_009712525_05223	GCA_009712555_02893	GCA_009712575_01946	GCA_014117305_01896	GCA_015209825_05162	GCA_018223685_01340
rplF		50S ribosomal protein L6	22	22	1	1	14141				539	539	539	GCA_000583715_02958	GCA_000763165_02454	GCA_001192935_04504	GCA_001613085_01192	GCA_001613405_05743	GCA_001865855_07561	GCA_001885535_00579	GCA_002093935_07244	GCA_002356035_01027	GCA_003013595_03012	GCA_003667075_03682	GCA_007990715_02157	GCA_009712165_04704	GCA_009712405_02895	GCA_009712505_02193	GCA_009712515_02647	GCA_009712525_05222	GCA_009712555_02894	GCA_009712575_01947	GCA_014117305_01895	GCA_015209825_05161	GCA_018223685_01339
rplR		50S ribosomal protein L18	22	22	1	1	14140				407	407	407	GCA_000583715_02959	GCA_000763165_02453	GCA_001192935_04505	GCA_001613085_01191	GCA_001613405_05744	GCA_001865855_07560	GCA_001885535_00580	GCA_002093935_07245	GCA_002356035_01028	GCA_003013595_03013	GCA_003667075_03681	GCA_007990715_02158	GCA_009712165_04703	GCA_009712405_02894	GCA_009712505_02194	GCA_009712515_02646	GCA_009712525_05221	GCA_009712555_02895	GCA_009712575_01948	GCA_014117305_01894	GCA_015209825_05160	GCA_018223685_01338
rpsE		30S ribosomal protein S5	22	22	1	1	14139				635	659	644	GCA_000583715_02960	GCA_000763165_02452	GCA_001192935_04506	GCA_001613085_01190	GCA_001613405_05745	GCA_001865855_07559	GCA_001885535_00581	GCA_002093935_07246	GCA_002356035_01029	GCA_003013595_03014	GCA_003667075_03680	GCA_007990715_02159	GCA_009712165_04702	GCA_009712405_02893	GCA_009712505_02195	GCA_009712515_02645	GCA_009712525_05220	GCA_009712555_02896	GCA_009712575_01949	GCA_014117305_01893	GCA_015209825_05159	GCA_018223685_01337
rpmD		50S ribosomal protein L30	22	22	1	1	14138				179	185	179	GCA_000583715_02961	GCA_000763165_02451	GCA_001192935_04507	GCA_001613085_01189	GCA_001613405_05746	GCA_001865855_07558	GCA_001885535_00582	GCA_002093935_07247	GCA_002356035_01030	GCA_003013595_03015	GCA_003667075_03679	GCA_007990715_02160	GCA_009712165_04701	GCA_009712405_02892	GCA_009712505_02196	GCA_009712515_02644	GCA_009712525_05219	GCA_009712555_02897	GCA_009712575_01950	GCA_014117305_01892	GCA_015209825_05158	GCA_018223685_01336
rplO		50S ribosomal protein L15	22	22	1	1	14137				443	443	443	GCA_000583715_02962	GCA_000763165_02450	GCA_001192935_04508	GCA_001613085_01188	GCA_001613405_05747	GCA_001865855_07557	GCA_001885535_00583	GCA_002093935_07248	GCA_002356035_01031	GCA_003013595_03016	GCA_003667075_03678	GCA_007990715_02161	GCA_009712165_04700	GCA_009712405_02891	GCA_009712505_02197	GCA_009712515_02643	GCA_009712525_05218	GCA_009712555_02898	GCA_009712575_01951	GCA_014117305_01891	GCA_015209825_05157	GCA_018223685_01335
map-1		Methionine aminopeptidase 1	22	22	1	1	14134				797	800	799	GCA_000583715_02965	GCA_000763165_02447	GCA_001192935_04511	GCA_001613085_01185	GCA_001613405_05750	GCA_001865855_07554	GCA_001885535_00586	GCA_002093935_02733	GCA_002356035_01034	GCA_003013595_04410	GCA_003667075_03675	GCA_007990715_02164	GCA_009712165_04697	GCA_009712405_02888	GCA_009712505_02200	GCA_009712515_02640	GCA_009712525_05215	GCA_009712555_02901	GCA_009712575_01954	GCA_014117305_01888	GCA_015209825_05154	GCA_018223685_01332
dtd		D-aminoacyl-tRNA deacylase	22	22	1	1	14121				434	455	448	GCA_000583715_02969	GCA_000763165_02443	GCA_001192935_04515	GCA_001613085_01184	GCA_001613405_05761	GCA_001865855_07550	GCA_001885535_00590	GCA_002093935_02737	GCA_002356035_01038	GCA_003013595_04406	GCA_003667075_03671	GCA_007990715_02168	GCA_009712165_04693	GCA_009712405_02884	GCA_009712505_02204	GCA_009712515_02636	GCA_009712525_05211	GCA_009712555_02905	GCA_009712575_01958	GCA_014117305_01884	GCA_015209825_05150	GCA_018223685_01328
group_1666		hypothetical protein	22	22	1	1	3935				368	425	373	GCA_000583715_03000	GCA_000763165_04413	GCA_001192935_04433	GCA_001613085_01732	GCA_001613405_06384	GCA_001865855_04252	GCA_001885535_03012	GCA_002093935_04280	GCA_002356035_03314	GCA_003013595_06444	GCA_003667075_06215	GCA_007990715_04321	GCA_009712165_07083	GCA_009712405_05904	GCA_009712505_07544	GCA_009712515_06615	GCA_009712525_06142	GCA_009712555_06181	GCA_009712575_04826	GCA_014117305_07311	GCA_015209825_02759	GCA_018223685_06366
iscU		Iron-sulfur cluster assembly scaffold protein IscU	22	22	1	1	3936				473	488	474	GCA_000583715_03001	GCA_000763165_04414	GCA_001192935_04432	GCA_001613085_01731	GCA_001613405_06385	GCA_001865855_04251	GCA_001885535_03011	GCA_002093935_04279	GCA_002356035_03313	GCA_003013595_06445	GCA_003667075_06214	GCA_007990715_04320	GCA_009712165_07082	GCA_009712405_05903	GCA_009712505_07543	GCA_009712515_06614	GCA_009712525_06141	GCA_009712555_06180	GCA_009712575_04825	GCA_014117305_07312	GCA_015209825_02760	GCA_018223685_06365
csd_3		putative cysteine desulfurase	22	22	1	1	3937				1253	1253	1253	GCA_000583715_03002	GCA_000763165_04415	GCA_001192935_04431	GCA_001613085_01730	GCA_001613405_06386	GCA_001865855_04250	GCA_001885535_03010	GCA_002093935_04278	GCA_002356035_03312	GCA_003013595_06446	GCA_003667075_06213	GCA_007990715_04319	GCA_009712165_07081	GCA_009712405_05902	GCA_009712505_07542	GCA_009712515_06613	GCA_009712525_06140	GCA_009712555_06179	GCA_009712575_04824	GCA_014117305_07313	GCA_015209825_02761	GCA_018223685_06364
sufC		Vegetative protein 296	22	22	1	1	3938				767	800	795	GCA_000583715_03003	GCA_000763165_04416	GCA_001192935_04430	GCA_001613085_01729	GCA_001613405_06387	GCA_001865855_04249	GCA_001885535_03009	GCA_002093935_04277	GCA_002356035_03311	GCA_003013595_06447	GCA_003667075_06212	GCA_007990715_04318	GCA_009712165_07080	GCA_009712405_05901	GCA_009712505_07541	GCA_009712515_06612	GCA_009712525_06139	GCA_009712555_06178	GCA_009712575_04823	GCA_014117305_07314	GCA_015209825_02762	GCA_018223685_06363
drrA_11		Daunorubicin/doxorubicin resistance ATP-binding protein DrrA	22	22	1	1	3975				908	932	930	GCA_000583715_03017	GCA_000763165_04430	GCA_001192935_04416	GCA_001613085_01719	GCA_001613405_06396	GCA_001865855_04235	GCA_001885535_02995	GCA_002093935_04263	GCA_002356035_03297	GCA_003013595_06461	GCA_003667075_06198	GCA_007990715_04304	GCA_009712165_07066	GCA_009712405_05887	GCA_009712505_02039	GCA_009712515_06598	GCA_009712525_06125	GCA_009712555_06164	GCA_009712575_04809	GCA_014117305_07328	GCA_015209825_02776	GCA_018223685_06349
group_1673		hypothetical protein	22	22	1	1	9335				1652	1655	1654	GCA_000583715_03037	GCA_000763165_04332	GCA_001192935_04354	GCA_001613085_05223	GCA_001613405_04114	GCA_001865855_03831	GCA_001885535_02599	GCA_002093935_04204	GCA_002356035_04772	GCA_003013595_06251	GCA_003667075_06034	GCA_007990715_04360	GCA_009712165_07033	GCA_009712405_05853	GCA_009712505_00822	GCA_009712515_06526	GCA_009712525_00031	GCA_009712555_06064	GCA_009712575_03519	GCA_014117305_07724	GCA_015209825_03171	GCA_018223685_05955
cysG_2		Siroheme synthase	22	22	1	1	9078				1241	1283	1280	GCA_000583715_03073	GCA_000763165_04253	GCA_001192935_04293	GCA_001613085_06235	GCA_001613405_07877	GCA_001865855_06342	GCA_001885535_01839	GCA_002093935_04144	GCA_002356035_05516	GCA_003013595_06202	GCA_003667075_05950	GCA_007990715_04147	GCA_009712165_06966	GCA_009712405_05829	GCA_009712505_04376	GCA_009712515_01727	GCA_009712525_02024	GCA_009712555_05859	GCA_009712575_05284	GCA_014117305_00636	GCA_015209825_03922	GCA_018223685_05194
bauC_2		Putative 3-oxopropanoate dehydrogenase	22	22	1	1	9103				1490	1490	1490	GCA_000583715_03082	GCA_000763165_04244	GCA_001192935_04302	GCA_001613085_06239	GCA_001613405_07859	GCA_001865855_06333	GCA_001885535_01848	GCA_002093935_04153	GCA_002356035_05507	GCA_003013595_06211	GCA_003667075_05959	GCA_007990715_04156	GCA_009712165_06957	GCA_009712405_05820	GCA_009712505_04367	GCA_009712515_01718	GCA_009712525_01282	GCA_009712555_05868	GCA_009712575_05275	GCA_014117305_00627	GCA_015209825_03913	GCA_018223685_05203
yaaA		Peroxide stress resistance protein YaaA	22	22	1	1	8317				743	746	745	GCA_000583715_03104	GCA_000763165_04222	GCA_001192935_04324	GCA_001613085_06248	GCA_001613405_07842	GCA_001865855_06311	GCA_001885535_01870	GCA_002093935_04175	GCA_002356035_05485	GCA_003013595_06233	GCA_003667075_05981	GCA_007990715_04178	GCA_009712165_06935	GCA_009712405_05798	GCA_009712505_04345	GCA_009712515_02294	GCA_009712525_01260	GCA_009712555_05890	GCA_009712575_05253	GCA_014117305_00605	GCA_015209825_03891	GCA_018223685_05225
proS		Proline--tRNA ligase	22	22	1	1	8322				1748	1757	1748	GCA_000583715_03105	GCA_000763165_04221	GCA_001192935_04325	GCA_001613085_06253	GCA_001613405_07841	GCA_001865855_06310	GCA_001885535_01871	GCA_002093935_04176	GCA_002356035_05484	GCA_003013595_06234	GCA_003667075_05982	GCA_007990715_04179	GCA_009712165_06934	GCA_009712405_05797	GCA_009712505_04344	GCA_009712515_02293	GCA_009712525_01259	GCA_009712555_05891	GCA_009712575_05252	GCA_014117305_00604	GCA_015209825_03890	GCA_018223685_05226
group_1685		hypothetical protein	22	22	1	1	8209				1490	1496	1490	GCA_000583715_03122	GCA_000763165_03853	GCA_001192935_04264	GCA_001613085_01597	GCA_001613405_06641	GCA_001865855_05553	GCA_001885535_04316	GCA_002093935_05840	GCA_002356035_04625	GCA_003013595_06091	GCA_003667075_05449	GCA_007990715_03679	GCA_009712165_06465	GCA_009712405_05226	GCA_009712505_06506	GCA_009712515_02783	GCA_009712525_00412	GCA_009712555_05351	GCA_009712575_03775	GCA_014117305_06009	GCA_015209825_01461	GCA_018223685_07669
group_1690		hypothetical protein	22	22	1	1	20510				1163	1202	1164	GCA_000583715_03152	GCA_000763165_04494	GCA_001192935_04175	GCA_001613085_07493	GCA_001613405_01838	GCA_001865855_02046	GCA_001885535_06084	GCA_002093935_00656	GCA_002356035_06420	GCA_003013595_06537	GCA_003667075_04399	GCA_007990715_02834	GCA_009712165_05389	GCA_009712405_03454	GCA_009712505_05730	GCA_009712515_02281	GCA_009712525_03425	GCA_009712555_06527	GCA_009712575_00984	GCA_014117305_04242	GCA_015209825_07431	GCA_018223685_03688
group_1691		hypothetical protein	22	22	1	1	20500				275	308	290	GCA_000583715_03156	GCA_000763165_04490	GCA_001192935_04179	GCA_001613085_07500	GCA_001613405_01832	GCA_001865855_02050	GCA_001885535_06080	GCA_002093935_00652	GCA_002356035_06416	GCA_003013595_06533	GCA_003667075_04403	GCA_007990715_02838	GCA_009712165_05393	GCA_009712405_03458	GCA_009712505_05726	GCA_009712515_02285	GCA_009712525_03429	GCA_009712555_06531	GCA_009712575_00980	GCA_014117305_04246	GCA_015209825_07427	GCA_018223685_03692
wbbL		N-acetylglucosaminyl-diphospho-decaprenol L-rhamnosyltransferase	22	22	1	1	20486				902	920	918	GCA_000583715_03162	GCA_000763165_04484	GCA_001192935_04185	GCA_001613085_07505	GCA_001613405_01852	GCA_001865855_02057	GCA_001885535_06072	GCA_002093935_00645	GCA_002356035_06409	GCA_003013595_06527	GCA_003667075_04409	GCA_007990715_02844	GCA_009712165_05399	GCA_009712405_03464	GCA_009712505_05720	GCA_009712515_02291	GCA_009712525_05727	GCA_009712555_06537	GCA_009712575_00974	GCA_014117305_04254	GCA_015209825_07419	GCA_018223685_03699
cugP		UTP--glucose-1-phosphate uridylyltransferase	22	22	1	1	20470				1079	1091	1090	GCA_000583715_03163	GCA_000763165_04483	GCA_001192935_04186	GCA_001613085_07504	GCA_001613405_01853	GCA_001865855_02058	GCA_001885535_06071	GCA_002093935_00644	GCA_002356035_06408	GCA_003013595_06526	GCA_003667075_04410	GCA_007990715_02845	GCA_009712165_05400	GCA_009712405_03465	GCA_009712505_05719	GCA_009712515_02292	GCA_009712525_05728	GCA_009712555_06538	GCA_009712575_00973	GCA_014117305_04255	GCA_015209825_07418	GCA_018223685_03700
algC		Phosphomannomutase/phosphoglucomutase	22	22	1	1	110				1376	1385	1376	GCA_000583715_03171	GCA_000763165_04475	GCA_001192935_04194	GCA_001613085_02012	GCA_001613405_01872	GCA_001865855_02066	GCA_001885535_06063	GCA_002093935_00636	GCA_002356035_06400	GCA_003013595_06518	GCA_003667075_04418	GCA_007990715_02853	GCA_009712165_05408	GCA_009712405_03473	GCA_009712505_05711	GCA_009712515_02208	GCA_009712525_02335	GCA_009712555_01310	GCA_009712575_01573	GCA_014117305_04263	GCA_015209825_07410	GCA_018223685_03708
group_1697		hypothetical protein	22	22	1	1	108				404	404	404	GCA_000583715_03173	GCA_000763165_04473	GCA_001192935_04196	GCA_001613085_02014	GCA_001613405_01874	GCA_001865855_02068	GCA_001885535_06061	GCA_002093935_00634	GCA_002356035_06398	GCA_003013595_06516	GCA_003667075_04420	GCA_007990715_02855	GCA_009712165_05410	GCA_009712405_03475	GCA_009712505_05709	GCA_009712515_02210	GCA_009712525_02337	GCA_009712555_01308	GCA_009712575_01571	GCA_014117305_04265	GCA_015209825_07408	GCA_018223685_03710
whiB_2		Transcriptional regulator WhiB	22	22	1	1	107				227	476	460	GCA_000583715_03174	GCA_000763165_04472	GCA_001192935_04197	GCA_001613085_02015	GCA_001613405_01875	GCA_001865855_02069	GCA_001885535_06060	GCA_002093935_00633	GCA_002356035_06397	GCA_003013595_06515	GCA_003667075_04421	GCA_007990715_02856	GCA_009712165_05411	GCA_009712405_03476	GCA_009712505_05708	GCA_009712515_02211	GCA_009712525_02338	GCA_009712555_01307	GCA_009712575_01570	GCA_014117305_04266	GCA_015209825_07407	GCA_018223685_03711
fbiA		Phosphoenolpyruvate transferase	22	22	1	1	105				986	1046	1041	GCA_000583715_03176	GCA_000763165_04470	GCA_001192935_04199	GCA_001613085_02016	GCA_001613405_01876	GCA_001865855_02071	GCA_001885535_06058	GCA_002093935_00631	GCA_002356035_06395	GCA_003013595_06513	GCA_003667075_04423	GCA_007990715_02858	GCA_009712165_05413	GCA_009712405_03478	GCA_009712505_05706	GCA_009712515_02213	GCA_009712525_02340	GCA_009712555_01305	GCA_009712575_01568	GCA_014117305_04268	GCA_015209825_07405	GCA_018223685_03713
ectC		L-ectoine synthase	22	22	1	1	3810				389	404	389	GCA_000583715_03207	GCA_000763165_04142	GCA_001192935_04224	GCA_001613085_06003	GCA_001613405_02569	GCA_001865855_03737	GCA_001885535_02504	GCA_002093935_04070	GCA_002356035_04868	GCA_003013595_06170	GCA_003667075_05863	GCA_007990715_04007	GCA_009712165_06910	GCA_009712405_05767	GCA_009712505_03162	GCA_009712515_00857	GCA_009712525_00863	GCA_009712555_05789	GCA_009712575_04500	GCA_014117305_07819	GCA_015209825_03266	GCA_018223685_05860
group_1705		hypothetical protein	22	22	1	1	5392				551	635	630	GCA_000583715_03232	GCA_000763165_04582	GCA_001192935_04159	GCA_001613085_04845	GCA_001613405_04438	GCA_001865855_05839	GCA_001885535_02342	GCA_002093935_04455	GCA_002356035_05011	GCA_003013595_06566	GCA_003667075_06305	GCA_007990715_03911	GCA_009712165_06848	GCA_009712405_05740	GCA_009712505_06011	GCA_009712515_00116	GCA_009712525_06682	GCA_009712555_05702	GCA_009712575_06193	GCA_014117305_00132	GCA_015209825_03419	GCA_018223685_05698
hemE		Uroporphyrinogen decarboxylase	22	22	1	1	5391				1055	1067	1066	GCA_000583715_03233	GCA_000763165_04583	GCA_001192935_04158	GCA_001613085_04844	GCA_001613405_04437	GCA_001865855_05838	GCA_001885535_02343	GCA_002093935_04456	GCA_002356035_05010	GCA_003013595_06565	GCA_003667075_06304	GCA_007990715_03912	GCA_009712165_06847	GCA_009712405_05739	GCA_009712505_06010	GCA_009712515_00115	GCA_009712525_06681	GCA_009712555_05703	GCA_009712575_06192	GCA_014117305_00131	GCA_015209825_03418	GCA_018223685_05699
group_1707		putative protein/MSMEI_2713	22	22	1	1	5383				695	704	703	GCA_000583715_03237	GCA_000763165_04587	GCA_001192935_04154	GCA_001613085_04839	GCA_001613405_04431	GCA_001865855_05834	GCA_001885535_02347	GCA_002093935_04460	GCA_002356035_05006	GCA_003013595_06561	GCA_003667075_06300	GCA_007990715_03916	GCA_009712165_06843	GCA_009712405_05735	GCA_009712505_06006	GCA_009712515_00110	GCA_009712525_06677	GCA_009712555_05707	GCA_009712575_06188	GCA_014117305_00127	GCA_015209825_03414	GCA_018223685_05703
serS		Serine--tRNA ligase	22	22	1	1	15556				1178	1265	1185	GCA_000583715_03269	GCA_000763165_05173	GCA_001192935_04121	GCA_001613085_06822	GCA_001613405_00775	GCA_001865855_00726	GCA_001885535_07398	GCA_002093935_04923	GCA_002356035_00094	GCA_003013595_07124	GCA_003667075_07123	GCA_007990715_04265	GCA_009712165_00977	GCA_009712405_06891	GCA_009712505_06252	GCA_009712515_00820	GCA_009712525_00092	GCA_009712555_07118	GCA_009712575_05631	GCA_014117305_02908	GCA_015209825_06174	GCA_018223685_02352
group_1711		hypothetical protein	22	22	1	1	15555				1598	1799	1789	GCA_000583715_03270	GCA_000763165_05174	GCA_001192935_04120	GCA_001613085_06821	GCA_001613405_00774	GCA_001865855_00727	GCA_001885535_07399	GCA_002093935_04924	GCA_002356035_00095	GCA_003013595_07125	GCA_003667075_07124	GCA_007990715_04266	GCA_009712165_00978	GCA_009712405_06892	GCA_009712505_06253	GCA_009712515_00821	GCA_009712525_00093	GCA_009712555_07119	GCA_009712575_05632	GCA_014117305_02909	GCA_015209825_06175	GCA_018223685_02353
group_1712		Putative Rieske 2Fe-2S iron-sulfur protein/MSMEI_6242	22	22	1	1	15527				1535	1544	1543	GCA_000583715_03276	GCA_000763165_05180	GCA_001192935_04114	GCA_001613085_06812	GCA_001613405_00769	GCA_001865855_00733	GCA_001885535_07405	GCA_002093935_04930	GCA_002356035_00101	GCA_003013595_07131	GCA_003667075_07130	GCA_007990715_04272	GCA_009712165_00984	GCA_009712405_06898	GCA_009712505_06259	GCA_009712515_00827	GCA_009712525_00099	GCA_009712555_07125	GCA_009712575_05638	GCA_014117305_02915	GCA_015209825_06181	GCA_018223685_02359
tyrS		Tyrosine--tRNA ligase	22	22	1	1	8398				1280	1286	1283	GCA_000583715_03305	GCA_000763165_04007	GCA_001192935_04085	GCA_001613085_03409	GCA_001613405_07824	GCA_001865855_05680	GCA_001885535_04442	GCA_002093935_04221	GCA_002356035_02919	GCA_003013595_06153	GCA_003667075_05727	GCA_007990715_03867	GCA_009712165_06696	GCA_009712405_05305	GCA_009712505_06736	GCA_009712515_06556	GCA_009712525_05443	GCA_009712555_06160	GCA_009712575_06044	GCA_014117305_05883	GCA_015209825_01335	GCA_018223685_07795
group_1716		putative glycosyltransferase	22	22	1	1	10987				992	1121	1098	GCA_000583715_03332	GCA_000763165_04034	GCA_001192935_04058	GCA_001613085_03393	GCA_001613405_07800	GCA_001865855_05707	GCA_001885535_04469	GCA_002093935_04248	GCA_002356035_02892	GCA_003013595_06126	GCA_003667075_05754	GCA_007990715_03840	GCA_009712165_06723	GCA_009712405_05332	GCA_009712505_05866	GCA_009712515_06583	GCA_009712525_06934	GCA_009712555_06133	GCA_009712575_06017	GCA_014117305_05856	GCA_015209825_01308	GCA_018223685_07822
group_1719		hypothetical protein	22	22	1	1	8252				167	290	173	GCA_000583715_03337	GCA_000763165_04039	GCA_001192935_04053	GCA_001613085_06774	GCA_001613405_06613	GCA_001865855_05712	GCA_001885535_04474	GCA_002093935_04253	GCA_002356035_02887	GCA_003013595_06121	GCA_003667075_05759	GCA_007990715_03835	GCA_009712165_06728	GCA_009712405_05337	GCA_009712505_05861	GCA_009712515_06588	GCA_009712525_06939	GCA_009712555_06128	GCA_009712575_06012	GCA_014117305_05851	GCA_015209825_01303	GCA_018223685_07827
group_1720		hypothetical protein	22	22	1	1	8056				503	653	639	GCA_000583715_03338	GCA_000763165_04040	GCA_001192935_04052	GCA_001613085_06773	GCA_001613405_06612	GCA_001865855_05713	GCA_001885535_04475	GCA_002093935_04254	GCA_002356035_02886	GCA_003013595_06120	GCA_003667075_05760	GCA_007990715_03834	GCA_009712165_06729	GCA_009712405_05338	GCA_009712505_05860	GCA_009712515_06589	GCA_009712525_06940	GCA_009712555_06127	GCA_009712575_06011	GCA_014117305_05850	GCA_015209825_01302	GCA_018223685_07828
mfd		Transcription-repair-coupling factor	22	22	1	1	5612				3614	3617	3616	GCA_000583715_03368	GCA_000763165_03986	GCA_001192935_04020	GCA_001613085_02803	GCA_001613405_01392	GCA_001865855_01668	GCA_001885535_06461	GCA_002093935_03040	GCA_002356035_06798	GCA_003013595_04978	GCA_003667075_05706	GCA_007990715_03802	GCA_009712165_06675	GCA_009712405_05270	GCA_009712505_05742	GCA_009712515_01521	GCA_009712525_05043	GCA_009712555_05596	GCA_009712575_04180	GCA_014117305_03865	GCA_015209825_07805	GCA_018223685_03313
prs		Ribose-phosphate pyrophosphokinase	22	22	1	1	5618				980	980	980	GCA_000583715_03373	GCA_000763165_03981	GCA_001192935_04025	GCA_001613085_02810	GCA_001613405_01386	GCA_001865855_01663	GCA_001885535_06466	GCA_002093935_03045	GCA_002356035_06803	GCA_003013595_04973	GCA_003667075_05701	GCA_007990715_03807	GCA_009712165_06670	GCA_009712405_05265	GCA_009712505_05747	GCA_009712515_02119	GCA_009712525_05037	GCA_009712555_05601	GCA_009712575_04185	GCA_014117305_03860	GCA_015209825_07810	GCA_018223685_03308
prfC		Peptide chain release factor RF3	22	22	1	1	5632				1619	1802	1632	GCA_000583715_03382	GCA_000763165_03972	GCA_001192935_04034	GCA_001613085_02825	GCA_001613405_01370	GCA_001865855_01654	GCA_001885535_06476	GCA_002093935_03055	GCA_002356035_06812	GCA_003013595_04964	GCA_003667075_05692	GCA_007990715_03816	GCA_009712165_06661	GCA_009712405_05256	GCA_009712505_05756	GCA_009712515_02110	GCA_009712525_05028	GCA_009712555_05610	GCA_009712575_04194	GCA_014117305_03851	GCA_015209825_07820	GCA_018223685_03299
pth		Peptidyl-tRNA hydrolase	22	22	1	1	5638				578	581	580	GCA_000583715_03387	GCA_000763165_03967	GCA_001192935_04039	GCA_001613085_02823	GCA_001613405_01374	GCA_001865855_01649	GCA_001885535_06481	GCA_002093935_03060	GCA_002356035_06817	GCA_003013595_04959	GCA_003667075_05687	GCA_007990715_03821	GCA_009712165_06656	GCA_009712405_05251	GCA_009712505_05761	GCA_009712515_02105	GCA_009712525_05023	GCA_009712555_05615	GCA_009712575_04199	GCA_014117305_03846	GCA_015209825_07825	GCA_018223685_03294
group_1727		hypothetical protein	22	22	1	1	5639				521	566	523	GCA_000583715_03388	GCA_000763165_03966	GCA_001192935_04040	GCA_001613085_02826	GCA_001613405_01369	GCA_001865855_01648	GCA_001885535_06482	GCA_002093935_03061	GCA_002356035_06818	GCA_003013595_04958	GCA_003667075_05686	GCA_007990715_03822	GCA_009712165_06655	GCA_009712405_05250	GCA_009712505_05762	GCA_009712515_02104	GCA_009712525_05022	GCA_009712555_05616	GCA_009712575_04200	GCA_014117305_03845	GCA_015209825_07826	GCA_018223685_03293
group_1728		hypothetical protein	22	22	1	1	5640				872	881	875	GCA_000583715_03389	GCA_000763165_03965	GCA_001192935_04041	GCA_001613085_02827	GCA_001613405_01368	GCA_001865855_01647	GCA_001885535_06483	GCA_002093935_03062	GCA_002356035_06819	GCA_003013595_04957	GCA_003667075_05685	GCA_007990715_03823	GCA_009712165_06654	GCA_009712405_05249	GCA_009712505_05763	GCA_009712515_02103	GCA_009712525_05021	GCA_009712555_05617	GCA_009712575_04201	GCA_014117305_03844	GCA_015209825_07827	GCA_018223685_03292
kdpA		Potassium-transporting ATPase potassium-binding subunit	22	22	1	1	17335				1670	1676	1675	GCA_000583715_03392	GCA_000763165_03963	GCA_001192935_03953	GCA_001613085_04184	GCA_001613405_07688	GCA_001865855_06485	GCA_001885535_01696	GCA_002093935_00553	GCA_002356035_02144	GCA_003013595_00045	GCA_003667075_05513	GCA_007990715_03780	GCA_009712165_01311	GCA_009712405_00084	GCA_009712505_06093	GCA_009712515_00706	GCA_009712525_00434	GCA_009712555_05531	GCA_009712575_00295	GCA_014117305_00780	GCA_015209825_04065	GCA_018223685_05051
kdpE		Transcriptional regulatory protein KdpE	22	22	1	1	17339				701	797	705	GCA_000583715_03397	GCA_000763165_03959	GCA_001192935_03958	GCA_001613085_04187	GCA_001613405_07692	GCA_001865855_06489	GCA_001885535_01691	GCA_002093935_00549	GCA_002356035_02140	GCA_003013595_00041	GCA_003667075_05517	GCA_007990715_03776	GCA_009712165_01315	GCA_009712405_00088	GCA_009712505_06089	GCA_009712515_00710	GCA_009712525_00438	GCA_009712555_05535	GCA_009712575_00291	GCA_014117305_00784	GCA_015209825_04069	GCA_018223685_05047
group_1731		putative protein	22	22	1	1	17347				443	464	452	GCA_000583715_03400	GCA_000763165_03956	GCA_001192935_03961	GCA_001613085_04188	GCA_001613405_07701	GCA_001865855_06492	GCA_001885535_01688	GCA_002093935_00546	GCA_002356035_02137	GCA_003013595_00038	GCA_003667075_05520	GCA_007990715_03773	GCA_009712165_01318	GCA_009712405_00091	GCA_009712505_06086	GCA_009712515_00713	GCA_009712525_00441	GCA_009712555_05538	GCA_009712575_00288	GCA_014117305_00787	GCA_015209825_04072	GCA_018223685_05044
ygiC		Putative acid--amine ligase YgiC	22	22	1	1	17350				1163	1166	1163	GCA_000583715_03403	GCA_000763165_03953	GCA_001192935_03964	GCA_001613085_04191	GCA_001613405_07704	GCA_001865855_06495	GCA_001885535_01685	GCA_002093935_00543	GCA_002356035_02134	GCA_003013595_00035	GCA_003667075_05523	GCA_007990715_03770	GCA_009712165_01321	GCA_009712405_00094	GCA_009712505_06083	GCA_009712515_00716	GCA_009712525_00444	GCA_009712555_05541	GCA_009712575_00285	GCA_014117305_00790	GCA_015209825_04075	GCA_018223685_05041
rnc		Ribonuclease 3	22	22	1	1	17368				731	773	768	GCA_000583715_03407	GCA_000763165_03949	GCA_001192935_03968	GCA_001613085_04175	GCA_001613405_06355	GCA_001865855_06499	GCA_001885535_01681	GCA_002093935_00539	GCA_002356035_02130	GCA_003013595_00031	GCA_003667075_05527	GCA_007990715_03766	GCA_009712165_01325	GCA_009712405_00098	GCA_009712505_06079	GCA_009712515_00720	GCA_009712525_00448	GCA_009712555_05545	GCA_009712575_00281	GCA_014117305_00794	GCA_015209825_04079	GCA_018223685_05037
coaD		Phosphopantetheine adenylyltransferase	22	22	1	1	17374				485	488	487	GCA_000583715_03414	GCA_000763165_03943	GCA_001192935_03975	GCA_001613085_04170	GCA_001613405_06349	GCA_001865855_06505	GCA_001885535_01675	GCA_002093935_00533	GCA_002356035_02124	GCA_003013595_00025	GCA_003667075_05533	GCA_007990715_03760	GCA_009712165_01331	GCA_009712405_00104	GCA_009712505_06073	GCA_009712515_00726	GCA_009712525_00454	GCA_009712555_05551	GCA_009712575_00275	GCA_014117305_00800	GCA_015209825_04085	GCA_018223685_05031
mmgF		2-methylisocitrate lyase	22	22	1	1	17383				896	914	896	GCA_000583715_03419	GCA_000763165_03938	GCA_001192935_03980	GCA_001613085_04165	GCA_001613405_06339	GCA_001865855_06510	GCA_001885535_01670	GCA_002093935_00528	GCA_002356035_02119	GCA_003013595_00020	GCA_003667075_05538	GCA_007990715_03755	GCA_009712165_02918	GCA_009712405_02088	GCA_009712505_00660	GCA_009712515_03048	GCA_009712525_02790	GCA_009712555_05556	GCA_009712575_03697	GCA_014117305_00805	GCA_015209825_04090	GCA_018223685_05026
prpR		HTH-type transcriptional regulator PrpR	22	22	1	1	17403				1367	1424	1369	GCA_000583715_03424	GCA_000763165_03933	GCA_001192935_03985	GCA_001613085_04163	GCA_001613405_06329	GCA_001865855_06515	GCA_001885535_01665	GCA_002093935_00523	GCA_002356035_02114	GCA_003013595_00015	GCA_003667075_05543	GCA_007990715_03750	GCA_009712165_02923	GCA_009712405_02093	GCA_009712505_00655	GCA_009712515_03053	GCA_009712525_02795	GCA_009712555_05561	GCA_009712575_03692	GCA_014117305_00810	GCA_015209825_04096	GCA_018223685_05021
group_1741		hypothetical protein	22	22	1	1	17407				362	371	370	GCA_000583715_03428	GCA_000763165_03929	GCA_001192935_03989	GCA_001613085_07635	GCA_001613405_01521	GCA_001865855_06519	GCA_001885535_01661	GCA_002093935_00519	GCA_002356035_02110	GCA_003013595_00011	GCA_003667075_05547	GCA_007990715_03746	GCA_009712165_02927	GCA_009712405_02097	GCA_009712505_00651	GCA_009712515_03057	GCA_009712525_02799	GCA_009712555_05565	GCA_009712575_03688	GCA_014117305_00814	GCA_015209825_04100	GCA_018223685_05017
rpoC		DNA-directed RNA polymerase subunit beta'	22	22	1	1	13306				3953	3953	3953	GCA_000583715_03448	GCA_000763165_03909	GCA_001192935_03942	GCA_001613085_05475	GCA_001613405_05410	GCA_001865855_00039	GCA_001885535_06787	GCA_002093935_02196	GCA_002356035_00715	GCA_003013595_04528	GCA_003667075_05477	GCA_007990715_04185	GCA_009712165_06784	GCA_009712405_05667	GCA_009712505_04465	GCA_009712515_06316	GCA_009712525_01072	GCA_009712555_05663	GCA_009712575_05222	GCA_014117305_03542	GCA_015209825_06813	GCA_018223685_02988
mkl		putative ribonucleotide transport ATP-binding protein mkl	22	22	1	1	13292				1052	1067	1060	GCA_000583715_03460	GCA_000763165_03897	GCA_001192935_03930	GCA_001613085_05473	GCA_001613405_05424	GCA_001865855_00051	GCA_001885535_06799	GCA_002093935_02184	GCA_002356035_00703	GCA_003013595_04516	GCA_003667075_05489	GCA_007990715_04197	GCA_009712165_06796	GCA_009712405_05679	GCA_009712505_04453	GCA_009712515_06328	GCA_009712525_01811	GCA_009712555_05675	GCA_009712575_05210	GCA_014117305_03530	GCA_015209825_06801	GCA_018223685_02976
rplL_2		50S ribosomal protein L7/L12	22	22	1	1	13291				380	386	380	GCA_000583715_03461	GCA_000763165_03896	GCA_001192935_03929	GCA_001613085_05472	GCA_001613405_05425	GCA_001865855_00052	GCA_001885535_06800	GCA_002093935_02183	GCA_002356035_00702	GCA_003013595_04515	GCA_003667075_05490	GCA_007990715_04198	GCA_009712165_06797	GCA_009712405_05680	GCA_009712505_04452	GCA_009712515_06329	GCA_009712525_01812	GCA_009712555_05676	GCA_009712575_05209	GCA_014117305_03529	GCA_015209825_06800	GCA_018223685_02975
rplJ		50S ribosomal protein L10	22	22	1	1	13290				533	563	561	GCA_000583715_03462	GCA_000763165_03895	GCA_001192935_03928	GCA_001613085_05471	GCA_001613405_05426	GCA_001865855_00053	GCA_001885535_06801	GCA_002093935_02182	GCA_002356035_00701	GCA_003013595_04514	GCA_003667075_05491	GCA_007990715_04199	GCA_009712165_06798	GCA_009712405_05681	GCA_009712505_04451	GCA_009712515_06330	GCA_009712525_01813	GCA_009712555_05677	GCA_009712575_05208	GCA_014117305_03528	GCA_015209825_06799	GCA_018223685_02974
rplA		50S ribosomal protein L1	22	22	1	1	13287				710	713	710	GCA_000583715_03464	GCA_000763165_03893	GCA_001192935_03926	GCA_001613085_05469	GCA_001613405_05427	GCA_001865855_00055	GCA_001885535_06804	GCA_002093935_02179	GCA_002356035_00699	GCA_003013595_04511	GCA_003667075_05493	GCA_007990715_04201	GCA_009712165_06800	GCA_009712405_05683	GCA_009712505_04449	GCA_009712515_06332	GCA_009712525_01815	GCA_009712555_05679	GCA_009712575_05206	GCA_014117305_03525	GCA_015209825_06796	GCA_018223685_02971
rplK		50S ribosomal protein L11	22	22	1	1	13286				431	434	433	GCA_000583715_03465	GCA_000763165_03892	GCA_001192935_03925	GCA_001613085_05468	GCA_001613405_05428	GCA_001865855_00056	GCA_001885535_06805	GCA_002093935_02178	GCA_002356035_00698	GCA_003013595_04510	GCA_003667075_05494	GCA_007990715_04202	GCA_009712165_06801	GCA_009712405_05684	GCA_009712505_04448	GCA_009712515_06333	GCA_009712525_01816	GCA_009712555_05680	GCA_009712575_05205	GCA_014117305_03524	GCA_015209825_06795	GCA_018223685_02970
hepT		Heptaprenyl diphosphate synthase component 2	22	22	1	1	13273				1022	1022	1022	GCA_000583715_03476	GCA_000763165_03881	GCA_001192935_03914	GCA_001613085_05457	GCA_001613405_05439	GCA_001865855_00067	GCA_001885535_06816	GCA_002093935_02167	GCA_002356035_00687	GCA_003013595_04499	GCA_003667075_05505	GCA_007990715_04213	GCA_009712165_06812	GCA_009712405_05695	GCA_009712505_04437	GCA_009712515_06344	GCA_009712525_01827	GCA_009712555_05691	GCA_009712575_05194	GCA_014117305_03513	GCA_015209825_06784	GCA_018223685_02959
menJ		Menaquinone reductase	22	22	1	1	13272				1265	1274	1273	GCA_000583715_03477	GCA_000763165_03880	GCA_001192935_03913	GCA_001613085_05456	GCA_001613405_05440	GCA_001865855_00068	GCA_001885535_06817	GCA_002093935_02166	GCA_002356035_00686	GCA_003013595_04498	GCA_003667075_05506	GCA_007990715_04214	GCA_009712165_06813	GCA_009712405_05696	GCA_009712505_04436	GCA_009712515_06345	GCA_009712525_01828	GCA_009712555_05692	GCA_009712575_05193	GCA_014117305_03512	GCA_015209825_06783	GCA_018223685_02958
rhaR_3		HTH-type transcriptional activator RhaR	22	22	1	1	13271				419	461	420	GCA_000583715_03478	GCA_000763165_03879	GCA_001192935_03912	GCA_001613085_05455	GCA_001613405_05441	GCA_001865855_00069	GCA_001885535_06818	GCA_002093935_02165	GCA_002356035_00685	GCA_003013595_04497	GCA_003667075_05507	GCA_007990715_04215	GCA_009712165_06814	GCA_009712405_05697	GCA_009712505_04435	GCA_009712515_06346	GCA_009712525_01829	GCA_009712555_05693	GCA_009712575_05192	GCA_014117305_03511	GCA_015209825_06782	GCA_018223685_02957
group_1757		putative fatty acid methyltransferase	22	22	1	1	11189				1316	1316	1316	GCA_000583715_03486	GCA_000763165_03830	GCA_001192935_03904	GCA_001613085_06320	GCA_001613405_00561	GCA_001865855_00923	GCA_001885535_07614	GCA_002093935_03978	GCA_002356035_00292	GCA_003013595_06041	GCA_003667075_05399	GCA_007990715_03632	GCA_009712165_00504	GCA_009712405_06492	GCA_009712505_06660	GCA_009712515_02806	GCA_009712525_05363	GCA_009712555_05304	GCA_009712575_05982	GCA_014117305_03124	GCA_015209825_06393	GCA_018223685_02568
group_1758	fadA_2	Putative acyltransferase	22	22	1	1	11194				1211	1214	1211	GCA_000583715_03490	GCA_000763165_03826	GCA_001192935_03900	GCA_001613085_06325	GCA_001613405_00564	GCA_001865855_00919	GCA_001885535_07610	GCA_002093935_03982	GCA_002356035_00288	GCA_003013595_06045	GCA_003667075_05403	GCA_007990715_03636	GCA_009712165_00500	GCA_009712405_06488	GCA_009712505_06656	GCA_009712515_02802	GCA_009712525_04462	GCA_009712555_05308	GCA_009712575_05978	GCA_014117305_03120	GCA_015209825_06389	GCA_018223685_02564
amt_2		Ammonia channel	22	22	1	1	11200				1277	1298	1296	GCA_000583715_03493	GCA_000763165_03823	GCA_001192935_03897	GCA_001613085_06328	GCA_001613405_00567	GCA_001865855_00916	GCA_001885535_07607	GCA_002093935_03985	GCA_002356035_00284	GCA_003013595_06048	GCA_003667075_05406	GCA_007990715_03639	GCA_009712165_00497	GCA_009712405_06485	GCA_009712505_06653	GCA_009712515_00889	GCA_009712525_00508	GCA_009712555_05311	GCA_009712575_03273	GCA_014117305_03117	GCA_015209825_06386	GCA_018223685_02561
group_1762		Putative aminotransferase/MSMEI_6121	22	22	1	1	11209				1286	1382	1293	GCA_000583715_03509	GCA_000763165_03807	GCA_001192935_03881	GCA_001613085_06337	GCA_001613405_00592	GCA_001865855_00900	GCA_001885535_07591	GCA_002093935_04001	GCA_002356035_00268	GCA_003013595_06064	GCA_003667075_05422	GCA_007990715_03655	GCA_009712165_03673	GCA_009712405_03423	GCA_009712505_03039	GCA_009712515_00873	GCA_009712525_00492	GCA_009712555_05327	GCA_009712575_02052	GCA_014117305_03101	GCA_015209825_06370	GCA_018223685_02545
group_1766		hypothetical protein	22	22	1	1	6289				233	248	234	GCA_000583715_03600	GCA_000763165_03753	GCA_001192935_03752	GCA_001613085_04879	GCA_001613405_07505	GCA_001865855_05951	GCA_001885535_02229	GCA_002093935_01003	GCA_002356035_05124	GCA_003013595_06790	GCA_003667075_05388	GCA_007990715_03542	GCA_009712165_02042	GCA_009712405_05134	GCA_009712505_05570	GCA_009712515_01312	GCA_009712525_04583	GCA_009712555_05212	GCA_009712575_03962	GCA_014117305_00245	GCA_015209825_03532	GCA_018223685_05585
ideR		Iron-dependent repressor IdeR	22	22	1	1	6336				686	707	686	GCA_000583715_03607	GCA_000763165_03801	GCA_001192935_03703	GCA_001613085_04887	GCA_001613405_07473	GCA_001865855_05976	GCA_001885535_02205	GCA_002093935_00979	GCA_002356035_05150	GCA_003013595_06814	GCA_003667075_05345	GCA_007990715_03585	GCA_009712165_06366	GCA_009712405_05047	GCA_009712505_06723	GCA_009712515_04877	GCA_009712525_05766	GCA_009712555_05164	GCA_009712575_06951	GCA_014117305_00269	GCA_015209825_03556	GCA_018223685_05561
galE_2		UDP-glucose 4-epimerase	22	22	1	1	6337				980	986	985	GCA_000583715_03608	GCA_000763165_03800	GCA_001192935_03704	GCA_001613085_04888	GCA_001613405_07472	GCA_001865855_05977	GCA_001885535_02204	GCA_002093935_00978	GCA_002356035_05151	GCA_003013595_06815	GCA_003667075_05344	GCA_007990715_03586	GCA_009712165_06367	GCA_009712405_05048	GCA_009712505_06724	GCA_009712515_04878	GCA_009712525_05767	GCA_009712555_05165	GCA_009712575_06952	GCA_014117305_00270	GCA_015209825_03557	GCA_018223685_05560
group_1770		hypothetical protein	22	22	1	1	6348				944	956	955	GCA_000583715_03615	GCA_000763165_03793	GCA_001192935_03711	GCA_001613085_04891	GCA_001613405_07467	GCA_001865855_05984	GCA_001885535_02197	GCA_002093935_00971	GCA_002356035_05158	GCA_003013595_06822	GCA_003667075_05337	GCA_007990715_03593	GCA_009712165_06374	GCA_009712405_05055	GCA_009712505_06731	GCA_009712515_04475	GCA_009712525_01790	GCA_009712555_05172	GCA_009712575_06959	GCA_014117305_00277	GCA_015209825_03564	GCA_018223685_05553
group_1771		hypothetical protein	22	22	1	1	6349				2468	2510	2507	GCA_000583715_03616	GCA_000763165_03792	GCA_001192935_03712	GCA_001613085_04892	GCA_001613405_07466	GCA_001865855_05985	GCA_001885535_02196	GCA_002093935_00970	GCA_002356035_05159	GCA_003013595_06823	GCA_003667075_05336	GCA_007990715_03594	GCA_009712165_06375	GCA_009712405_05056	GCA_009712505_06732	GCA_009712515_04476	GCA_009712525_01791	GCA_009712555_05173	GCA_009712575_06960	GCA_014117305_00278	GCA_015209825_03565	GCA_018223685_05552
fabH_4		3-oxoacyl-[acyl-carrier-protein] synthase 3	22	22	1	1	6360				1037	1037	1037	GCA_000583715_03619	GCA_000763165_03789	GCA_001192935_03715	GCA_001613085_02960	GCA_001613405_03022	GCA_001865855_05988	GCA_001885535_02193	GCA_002093935_00967	GCA_002356035_05162	GCA_003013595_06826	GCA_003667075_05333	GCA_007990715_03597	GCA_009712165_06378	GCA_009712405_05059	GCA_009712505_00278	GCA_009712515_03896	GCA_009712525_01794	GCA_009712555_05176	GCA_009712575_01449	GCA_014117305_00281	GCA_015209825_03568	GCA_018223685_05549
oxyR_1		putative hydrogen peroxide-inducible genes activator	22	22	1	1	5084				908	935	933	GCA_000583715_03626	GCA_000763165_03782	GCA_001192935_03722	GCA_001613085_04903	GCA_001613405_07438	GCA_001865855_05996	GCA_001885535_02185	GCA_002093935_00960	GCA_002356035_05169	GCA_003013595_06833	GCA_003667075_05326	GCA_007990715_03604	GCA_009712165_06385	GCA_009712405_05066	GCA_009712505_00285	GCA_009712515_03903	GCA_009712525_01801	GCA_009712555_05183	GCA_009712575_01456	GCA_014117305_00289	GCA_015209825_03576	GCA_018223685_05541
group_1774		Alkyl hydroperoxide reductase C	22	22	1	1	5083				587	587	587	GCA_000583715_03627	GCA_000763165_03781	GCA_001192935_03723	GCA_001613085_04904	GCA_001613405_07437	GCA_001865855_05997	GCA_001885535_02184	GCA_002093935_00959	GCA_002356035_05170	GCA_003013595_06834	GCA_003667075_05325	GCA_007990715_03605	GCA_009712165_06386	GCA_009712405_05067	GCA_009712505_00286	GCA_009712515_03904	GCA_009712525_01802	GCA_009712555_05184	GCA_009712575_01457	GCA_014117305_00290	GCA_015209825_03577	GCA_018223685_05540
ahpD		Alkyl hydroperoxide reductase AhpD	22	22	1	1	5082				539	539	539	GCA_000583715_03628	GCA_000763165_03780	GCA_001192935_03724	GCA_001613085_04905	GCA_001613405_07436	GCA_001865855_05998	GCA_001885535_02183	GCA_002093935_00958	GCA_002356035_05171	GCA_003013595_06835	GCA_003667075_05324	GCA_007990715_03606	GCA_009712165_06387	GCA_009712405_05068	GCA_009712505_00287	GCA_009712515_03905	GCA_009712525_01803	GCA_009712555_05185	GCA_009712575_01458	GCA_014117305_00291	GCA_015209825_03578	GCA_018223685_05539
group_1778		hypothetical protein	22	22	1	1	5052				4127	4394	4373	GCA_000583715_03643	GCA_000763165_03766	GCA_001192935_03739	GCA_001613085_04914	GCA_001613405_07418	GCA_001865855_06013	GCA_001885535_02169	GCA_002093935_00943	GCA_002356035_05186	GCA_003013595_06850	GCA_003667075_05310	GCA_007990715_03621	GCA_009712165_06401	GCA_009712405_05082	GCA_009712505_00302	GCA_009712515_01789	GCA_009712525_01495	GCA_009712555_05199	GCA_009712575_05035	GCA_014117305_00307	GCA_015209825_03593	GCA_018223685_05525
nrdR		Transcriptional repressor NrdR	22	22	1	1	5051				473	476	475	GCA_000583715_03644	GCA_000763165_03765	GCA_001192935_03740	GCA_001613085_04915	GCA_001613405_07416	GCA_001865855_06014	GCA_001885535_02168	GCA_002093935_00942	GCA_002356035_05187	GCA_003013595_06851	GCA_003667075_05309	GCA_007990715_03622	GCA_009712165_06402	GCA_009712405_05083	GCA_009712505_01329	GCA_009712515_01790	GCA_009712525_01496	GCA_009712555_05200	GCA_009712575_05036	GCA_014117305_00308	GCA_015209825_03594	GCA_018223685_05524
lexA_1		LexA repressor	22	22	1	1	5048				713	782	777	GCA_000583715_03647	GCA_000763165_03762	GCA_001192935_03743	GCA_001613085_04918	GCA_001613405_07413	GCA_001865855_06017	GCA_001885535_02165	GCA_002093935_00939	GCA_002356035_05190	GCA_003013595_06854	GCA_003667075_05306	GCA_007990715_03625	GCA_009712165_06405	GCA_009712405_05086	GCA_009712505_01332	GCA_009712515_01793	GCA_009712525_01499	GCA_009712555_05203	GCA_009712575_05039	GCA_014117305_00311	GCA_015209825_03597	GCA_018223685_05521
sbcD		hypothetical protein	22	22	1	1	15982				1187	1442	1419	GCA_000583715_03659	GCA_000763165_04186	GCA_001192935_03693	GCA_001613085_02685	GCA_001613405_01630	GCA_001865855_01847	GCA_001885535_06284	GCA_002093935_05410	GCA_002356035_06622	GCA_003013595_04937	GCA_003667075_05908	GCA_007990715_04122	GCA_009712165_01875	GCA_009712405_00797	GCA_009712505_05262	GCA_009712515_05078	GCA_009712525_06090	GCA_009712555_02515	GCA_009712575_03451	GCA_014117305_04041	GCA_015209825_07631	GCA_018223685_03489
glpX		Fructose-1,6-bisphosphatase class 2	22	22	1	1	15970				1031	1043	1031	GCA_000583715_03667	GCA_000763165_04178	GCA_001192935_03685	GCA_001613085_02700	GCA_001613405_01622	GCA_001865855_01839	GCA_001885535_06293	GCA_002093935_05258	GCA_002356035_06630	GCA_003013595_04929	GCA_003667075_05900	GCA_007990715_04114	GCA_009712165_02752	GCA_009712405_01931	GCA_009712505_04815	GCA_009712515_04471	GCA_009712525_04996	GCA_009712555_01694	GCA_009712575_04027	GCA_014117305_04033	GCA_015209825_07639	GCA_018223685_03481
xseB		Exodeoxyribonuclease 7 small subunit	22	22	1	1	15968				224	254	225	GCA_000583715_03669	GCA_000763165_04176	GCA_001192935_03683	GCA_001613085_02691	GCA_001613405_01624	GCA_001865855_01837	GCA_001885535_06295	GCA_002093935_05256	GCA_002356035_06632	GCA_003013595_04927	GCA_003667075_05898	GCA_007990715_04112	GCA_009712165_02750	GCA_009712405_01929	GCA_009712505_04817	GCA_009712515_04469	GCA_009712525_04994	GCA_009712555_01692	GCA_009712575_04029	GCA_014117305_04031	GCA_015209825_07641	GCA_018223685_03479
group_1785		hypothetical protein	22	22	1	1	15958				1394	1424	1400	GCA_000583715_03678	GCA_000763165_04167	GCA_001192935_03674	GCA_001613085_02704	GCA_001613405_01612	GCA_001865855_01829	GCA_001885535_06304	GCA_002093935_05247	GCA_002356035_06641	GCA_003013595_04918	GCA_003667075_05889	GCA_007990715_04103	GCA_009712165_02741	GCA_009712405_01920	GCA_009712505_05579	GCA_009712515_05111	GCA_009712525_06175	GCA_009712555_01683	GCA_009712575_04473	GCA_014117305_04022	GCA_015209825_07650	GCA_018223685_03470
glyA1		Serine hydroxymethyltransferase 1	22	22	1	1	6176				1334	1382	1374	GCA_000583715_03683	GCA_000763165_06554	GCA_001192935_03669	GCA_001613085_02713	GCA_001613405_01607	GCA_001865855_01824	GCA_001885535_06309	GCA_002093935_05242	GCA_002356035_06647	GCA_003013595_04913	GCA_003667075_01950	GCA_007990715_06559	GCA_009712165_03015	GCA_009712405_02261	GCA_009712505_01985	GCA_009712515_03223	GCA_009712525_03752	GCA_009712555_01932	GCA_009712575_03118	GCA_014117305_04017	GCA_015209825_07655	GCA_018223685_03465
group_1788		hypothetical protein	22	22	1	1	6178				1196	1211	1202	GCA_000583715_03685	GCA_000763165_06556	GCA_001192935_03667	GCA_001613085_02714	GCA_001613405_01605	GCA_001865855_01822	GCA_001885535_06311	GCA_002093935_05240	GCA_002356035_06649	GCA_003013595_04911	GCA_003667075_01948	GCA_007990715_06561	GCA_009712165_03013	GCA_009712405_02259	GCA_009712505_01987	GCA_009712515_03221	GCA_009712525_03750	GCA_009712555_01930	GCA_009712575_03120	GCA_014117305_04015	GCA_015209825_07657	GCA_018223685_03463
coaA		Pantothenate kinase	22	22	1	1	6179				932	932	932	GCA_000583715_03686	GCA_000763165_06557	GCA_001192935_03666	GCA_001613085_02715	GCA_001613405_01604	GCA_001865855_01821	GCA_001885535_06312	GCA_002093935_05239	GCA_002356035_06650	GCA_003013595_04910	GCA_003667075_01947	GCA_007990715_06562	GCA_009712165_03012	GCA_009712405_02258	GCA_009712505_01988	GCA_009712515_03220	GCA_009712525_03749	GCA_009712555_01929	GCA_009712575_03121	GCA_014117305_04014	GCA_015209825_07658	GCA_018223685_03462
uppS		(2Z,6E)-farnesyl diphosphate synthase	22	22	1	1	6181				779	785	779	GCA_000583715_03688	GCA_000763165_06559	GCA_001192935_03664	GCA_001613085_02718	GCA_001613405_01602	GCA_001865855_01819	GCA_001885535_06314	GCA_002093935_05237	GCA_002356035_06652	GCA_003013595_04908	GCA_003667075_01945	GCA_007990715_06564	GCA_009712165_03010	GCA_009712405_02256	GCA_009712505_01990	GCA_009712515_03218	GCA_009712525_03747	GCA_009712555_01927	GCA_009712575_03123	GCA_014117305_04012	GCA_015209825_07660	GCA_018223685_03460
ppnK		NAD kinase	22	22	1	1	16715				929	1040	972	GCA_000583715_03733	GCA_000763165_03581	GCA_001192935_03619	GCA_001613085_07362	GCA_001613405_05276	GCA_001865855_05670	GCA_001885535_04432	GCA_002093935_07337	GCA_002356035_02929	GCA_003013595_05647	GCA_003667075_05263	GCA_007990715_03481	GCA_009712165_06152	GCA_009712405_04776	GCA_009712505_04199	GCA_009712515_06708	GCA_009712525_05117	GCA_009712555_05069	GCA_009712575_03591	GCA_014117305_05893	GCA_015209825_01345	GCA_018223685_07785
pyrG		CTP synthase	22	22	1	1	16729				1589	1727	1601	GCA_000583715_03740	GCA_000763165_03574	GCA_001192935_03612	GCA_001613085_07367	GCA_001613405_05267	GCA_001865855_05663	GCA_001885535_04425	GCA_002093935_04041	GCA_002356035_02936	GCA_003013595_05654	GCA_003667075_05256	GCA_007990715_03474	GCA_009712165_06145	GCA_009712405_04769	GCA_009712505_04040	GCA_009712515_06701	GCA_009712525_06206	GCA_009712555_05062	GCA_009712575_06654	GCA_014117305_05900	GCA_015209825_01352	GCA_018223685_07778
group_1800		putative protein	22	22	1	1	16739				893	926	924	GCA_000583715_03749	GCA_000763165_03565	GCA_001192935_03603	GCA_001613085_07370	GCA_001613405_05264	GCA_001865855_05654	GCA_001885535_04416	GCA_002093935_04032	GCA_002356035_02945	GCA_003013595_05663	GCA_003667075_05247	GCA_007990715_03465	GCA_009712165_06136	GCA_009712405_04760	GCA_009712505_04031	GCA_009712515_06692	GCA_009712525_00546	GCA_009712555_05053	GCA_009712575_06663	GCA_014117305_05909	GCA_015209825_01361	GCA_018223685_07769
scpB		Segregation and condensation protein B	22	22	1	1	16741				656	1379	1340	GCA_000583715_03751	GCA_000763165_03563	GCA_001192935_03601	GCA_001613085_07372	GCA_001613405_05262	GCA_001865855_05652	GCA_001885535_04414	GCA_002093935_04030	GCA_002356035_02947	GCA_003013595_05665	GCA_003667075_05245	GCA_007990715_03463	GCA_009712165_06134	GCA_009712405_04758	GCA_009712505_04029	GCA_009712515_06690	GCA_009712525_00544	GCA_009712555_05051	GCA_009712575_06665	GCA_014117305_05911	GCA_015209825_01363	GCA_018223685_07767
group_1802		putative RNA pseudouridine synthase	22	22	1	1	16743				815	1430	845	GCA_000583715_03753	GCA_000763165_03561	GCA_001192935_03599	GCA_001613085_07373	GCA_001613405_05260	GCA_001865855_05650	GCA_001885535_04412	GCA_002093935_04028	GCA_002356035_02949	GCA_003013595_05667	GCA_003667075_05243	GCA_007990715_03461	GCA_009712165_06132	GCA_009712405_04756	GCA_009712505_04027	GCA_009712515_06688	GCA_009712525_00542	GCA_009712555_05049	GCA_009712575_06667	GCA_014117305_05913	GCA_015209825_01365	GCA_018223685_07765
der		GTPase Der	22	22	1	1	16760				1415	1415	1415	GCA_000583715_03755	GCA_000763165_03559	GCA_001192935_03597	GCA_001613085_07375	GCA_001613405_05258	GCA_001865855_05648	GCA_001885535_04410	GCA_002093935_04026	GCA_002356035_02951	GCA_003013595_05669	GCA_003667075_05241	GCA_007990715_03459	GCA_009712165_06130	GCA_009712405_04754	GCA_009712505_04025	GCA_009712515_06686	GCA_009712525_00540	GCA_009712555_05047	GCA_009712575_06669	GCA_014117305_05915	GCA_015209825_01367	GCA_018223685_07763
uvrA_2		UvrABC system protein A	22	22	1	1	16830				860	2381	2309	GCA_000583715_03773	GCA_000763165_03541	GCA_001192935_03579	GCA_001613085_00532	GCA_001613405_03882	GCA_001865855_05630	GCA_001885535_04392	GCA_002093935_04008	GCA_002356035_02969	GCA_003013595_05687	GCA_003667075_05223	GCA_007990715_03441	GCA_009712165_06112	GCA_009712405_04736	GCA_009712505_04007	GCA_009712515_04364	GCA_009712525_05850	GCA_009712555_05029	GCA_009712575_03623	GCA_014117305_05933	GCA_015209825_01385	GCA_018223685_07745
trxC		Putative thioredoxin 2	22	22	1	1	799				365	377	365	GCA_000583715_03776	GCA_000763165_03538	GCA_001192935_03576	GCA_001613085_03275	GCA_001613405_06878	GCA_001865855_03569	GCA_001885535_04618	GCA_002093935_05139	GCA_002356035_02744	GCA_003013595_05605	GCA_003667075_05220	GCA_007990715_03523	GCA_009712165_06072	GCA_009712405_04632	GCA_009712505_07092	GCA_009712515_05837	GCA_009712525_04079	GCA_009712555_04924	GCA_009712575_07380	GCA_014117305_05707	GCA_015209825_01158	GCA_018223685_00079
group_1806	glnQ_3	Glutamine transport ATP-binding protein GlnQ	22	22	1	1	790				782	815	812	GCA_000583715_03782	GCA_000763165_03533	GCA_001192935_03570	GCA_001613085_03279	GCA_001613405_06883	GCA_001865855_03574	GCA_001885535_04613	GCA_002093935_05144	GCA_002356035_02749	GCA_003013595_05610	GCA_003667075_05215	GCA_007990715_03518	GCA_009712165_06077	GCA_009712405_04637	GCA_009712505_07097	GCA_009712515_05842	GCA_009712525_04084	GCA_009712555_04919	GCA_009712575_07385	GCA_014117305_05712	GCA_015209825_01163	GCA_018223685_00074
group_1807		hypothetical protein	22	22	1	1	783				881	887	881	GCA_000583715_03789	GCA_000763165_03526	GCA_001192935_03563	GCA_001613085_03288	GCA_001613405_06890	GCA_001865855_03581	GCA_001885535_04606	GCA_002093935_05151	GCA_002356035_02756	GCA_003013595_05617	GCA_003667075_05208	GCA_007990715_03511	GCA_009712165_06084	GCA_009712405_04644	GCA_009712505_07104	GCA_009712515_05849	GCA_009712525_04091	GCA_009712555_04912	GCA_009712575_07392	GCA_014117305_05719	GCA_015209825_01170	GCA_018223685_00067
group_1808		hypothetical protein	22	22	1	1	768				158	170	158	GCA_000583715_03790	GCA_000763165_03525	GCA_001192935_03562	GCA_001613085_03289	GCA_001613405_06891	GCA_001865855_03582	GCA_001885535_04605	GCA_002093935_05152	GCA_002356035_02757	GCA_003013595_05618	GCA_003667075_05207	GCA_007990715_03510	GCA_009712165_06085	GCA_009712405_04645	GCA_009712505_07105	GCA_009712515_05850	GCA_009712525_04092	GCA_009712555_04911	GCA_009712575_07393	GCA_014117305_05720	GCA_015209825_01171	GCA_018223685_00066
COQ5_8		2-methoxy-6-polyprenyl-1,4-benzoquinol methylase, mitochondrial	22	22	1	1	765				872	920	874	GCA_000583715_03792	GCA_000763165_03523	GCA_001192935_03560	GCA_001613085_03293	GCA_001613405_06893	GCA_001865855_03584	GCA_001885535_04603	GCA_002093935_05154	GCA_002356035_02759	GCA_003013595_05620	GCA_003667075_05205	GCA_007990715_03508	GCA_009712165_06087	GCA_009712405_04647	GCA_009712505_07107	GCA_009712515_05852	GCA_009712525_04094	GCA_009712555_04909	GCA_009712575_07395	GCA_014117305_05722	GCA_015209825_01173	GCA_018223685_00064
uvrB		UvrABC system protein B	22	22	1	1	751				2165	2180	2165	GCA_000583715_03802	GCA_000763165_03513	GCA_001192935_03550	GCA_001613085_03301	GCA_001613405_06903	GCA_001865855_03594	GCA_001885535_04593	GCA_002093935_05164	GCA_002356035_02769	GCA_003013595_05630	GCA_003667075_05195	GCA_007990715_03498	GCA_009712165_06097	GCA_009712405_04657	GCA_009712505_07117	GCA_009712515_05862	GCA_009712525_04104	GCA_009712555_04899	GCA_009712575_07405	GCA_014117305_05732	GCA_015209825_01183	GCA_018223685_00054
uvrA_1		UvrABC system protein A	22	22	1	1	724				2990	2999	2998	GCA_000583715_03812	GCA_000763165_03503	GCA_001192935_03540	GCA_001613085_03316	GCA_001613405_06914	GCA_001865855_03604	GCA_001885535_04583	GCA_002093935_06410	GCA_002356035_02779	GCA_003013595_05640	GCA_003667075_05186	GCA_007990715_03488	GCA_009712165_06107	GCA_009712405_04667	GCA_009712505_06441	GCA_009712515_05872	GCA_009712525_04114	GCA_009712555_04889	GCA_009712575_06629	GCA_014117305_05742	GCA_015209825_01193	GCA_018223685_00044
group_1813		hypothetical protein	22	22	1	1	5792				443	443	443	GCA_000583715_03823	GCA_000763165_03706	GCA_001192935_03529	GCA_001613085_02851	GCA_001613405_01324	GCA_001865855_01592	GCA_001885535_06536	GCA_002093935_03836	GCA_002356035_06874	GCA_003013595_05731	GCA_003667075_05175	GCA_007990715_03432	GCA_009712165_06028	GCA_009712405_07222	GCA_009712505_05248	GCA_009712515_06184	GCA_009712525_00208	GCA_009712555_00375	GCA_009712575_07374	GCA_014117305_03791	GCA_015209825_07880	GCA_018223685_03240
soxR		Redox-sensitive transcriptional activator SoxR	22	22	1	1	5706				485	524	503	GCA_000583715_03829	GCA_000763165_03700	GCA_001192935_03523	GCA_001613085_02840	GCA_001613405_01330	GCA_001865855_01598	GCA_001885535_06530	GCA_002093935_03830	GCA_002356035_06868	GCA_003013595_05737	GCA_003667075_05169	GCA_007990715_03426	GCA_009712165_06034	GCA_009712405_07228	GCA_009712505_05242	GCA_009712515_06190	GCA_009712525_00215	GCA_009712555_00381	GCA_009712575_07368	GCA_014117305_03797	GCA_015209825_07874	GCA_018223685_03246
arcA		Arginine deiminase	22	22	1	1	5705				1169	1301	1229	GCA_000583715_03830	GCA_000763165_03699	GCA_001192935_03522	GCA_001613085_02841	GCA_001613405_01331	GCA_001865855_01599	GCA_001885535_06529	GCA_002093935_03829	GCA_002356035_06867	GCA_003013595_05738	GCA_003667075_05168	GCA_007990715_03425	GCA_009712165_06035	GCA_009712405_07229	GCA_009712505_05241	GCA_009712515_06191	GCA_009712525_00216	GCA_009712555_00382	GCA_009712575_07367	GCA_014117305_03798	GCA_015209825_07873	GCA_018223685_03247
rsmI		Ribosomal RNA small subunit methyltransferase I	22	22	1	1	5702				803	854	850	GCA_000583715_03833	GCA_000763165_03696	GCA_001192935_03519	GCA_001613085_02844	GCA_001613405_01334	GCA_001865855_01602	GCA_001885535_06526	GCA_002093935_03826	GCA_002356035_06864	GCA_003013595_05741	GCA_003667075_05165	GCA_007990715_03422	GCA_009712165_06038	GCA_009712405_07232	GCA_009712505_05238	GCA_009712515_06194	GCA_009712525_00219	GCA_009712555_00385	GCA_009712575_07364	GCA_014117305_03801	GCA_015209825_07870	GCA_018223685_03250
metG		Methionine--tRNA ligase	22	22	1	1	5683				1562	1577	1563	GCA_000583715_03848	GCA_000763165_03680	GCA_001192935_03503	GCA_001613085_02838	GCA_001613405_01345	GCA_001865855_01617	GCA_001885535_06511	GCA_002093935_03811	GCA_002356035_06848	GCA_003013595_05755	GCA_003667075_05149	GCA_007990715_03406	GCA_009712165_06054	GCA_009712405_01555	GCA_009712505_05222	GCA_009712515_06210	GCA_009712525_05107	GCA_009712555_01633	GCA_009712575_02699	GCA_014117305_03815	GCA_015209825_07855	GCA_018223685_03264
tatD		putative metal-dependent hydrolase TatD	22	22	1	1	5682				827	833	827	GCA_000583715_03849	GCA_000763165_03679	GCA_001192935_03502	GCA_001613085_02837	GCA_001613405_01346	GCA_001865855_01618	GCA_001885535_06510	GCA_002093935_03810	GCA_002356035_06847	GCA_003013595_05756	GCA_003667075_05148	GCA_007990715_03405	GCA_009712165_06055	GCA_009712405_01556	GCA_009712505_05221	GCA_009712515_06211	GCA_009712525_05108	GCA_009712555_01634	GCA_009712575_02698	GCA_014117305_03816	GCA_015209825_07854	GCA_018223685_03265
group_1824		hypothetical protein	22	22	1	1	2396				287	734	713	GCA_000583715_03879	GCA_000763165_03420	GCA_001192935_03473	GCA_001613085_00049	GCA_001613405_01480	GCA_001865855_07045	GCA_001885535_05790	GCA_002093935_03443	GCA_002356035_06170	GCA_003013595_05409	GCA_003667075_04956	GCA_007990715_03331	GCA_009712165_05941	GCA_009712405_04470	GCA_009712505_03757	GCA_009712515_05691	GCA_009712525_04730	GCA_009712555_04826	GCA_009712575_03033	GCA_014117305_04536	GCA_015209825_07134	GCA_018223685_03983
asnC		Regulatory protein AsnC	22	22	1	1	2402				482	524	484	GCA_000583715_03884	GCA_000763165_03425	GCA_001192935_03468	GCA_001613085_02374	GCA_001613405_03692	GCA_001865855_07050	GCA_001885535_05795	GCA_002093935_03438	GCA_002356035_06176	GCA_003013595_05404	GCA_003667075_04951	GCA_007990715_03326	GCA_009712165_05946	GCA_009712405_04475	GCA_009712505_03762	GCA_009712515_05696	GCA_009712525_04735	GCA_009712555_04821	GCA_009712575_03038	GCA_014117305_04531	GCA_015209825_07139	GCA_018223685_03978
group_1828		hypothetical protein	22	22	1	1	2403				3473	3479	3478	GCA_000583715_03885	GCA_000763165_03426	GCA_001192935_03467	GCA_001613085_02373	GCA_001613405_03693	GCA_001865855_07051	GCA_001885535_05796	GCA_002093935_03437	GCA_002356035_06177	GCA_003013595_05403	GCA_003667075_04950	GCA_007990715_03325	GCA_009712165_05947	GCA_009712405_04476	GCA_009712505_03763	GCA_009712515_05697	GCA_009712525_04736	GCA_009712555_04820	GCA_009712575_03039	GCA_014117305_04530	GCA_015209825_07140	GCA_018223685_03977
vdh		Valine dehydrogenase	22	22	1	1	2404				1079	1082	1079	GCA_000583715_03886	GCA_000763165_03427	GCA_001192935_03466	GCA_001613085_02372	GCA_001613405_03694	GCA_001865855_07052	GCA_001885535_05797	GCA_002093935_03436	GCA_002356035_06178	GCA_003013595_05402	GCA_003667075_04949	GCA_007990715_03324	GCA_009712165_05948	GCA_009712405_04477	GCA_009712505_03764	GCA_009712515_05698	GCA_009712525_04737	GCA_009712555_04819	GCA_009712575_03040	GCA_014117305_04529	GCA_015209825_07141	GCA_018223685_03976
mlaE_5		Intermembrane phospholipid transport system permease protein MlaE	22	22	1	1	18047				743	860	816	GCA_000583715_03913	GCA_000763165_03499	GCA_001192935_03438	GCA_001613085_06627	GCA_001613405_00930	GCA_001865855_00583	GCA_001885535_07117	GCA_002093935_03712	GCA_002356035_07544	GCA_003013595_05603	GCA_003667075_05015	GCA_007990715_03346	GCA_009712165_06020	GCA_009712405_04565	GCA_009712505_00170	GCA_009712515_05777	GCA_009712525_03940	GCA_009712555_04885	GCA_009712575_00074	GCA_014117305_02626	GCA_015209825_05894	GCA_018223685_02071
mlaE_4		Intermembrane phospholipid transport system permease protein MlaE	22	22	1	1	18046				860	863	862	GCA_000583715_03914	GCA_000763165_03498	GCA_001192935_03437	GCA_001613085_06626	GCA_001613405_00931	GCA_001865855_00582	GCA_001885535_07118	GCA_002093935_03713	GCA_002356035_07545	GCA_003013595_05602	GCA_003667075_05014	GCA_007990715_03347	GCA_009712165_06019	GCA_009712405_04564	GCA_009712505_00169	GCA_009712515_05776	GCA_009712525_03939	GCA_009712555_04884	GCA_009712575_00075	GCA_014117305_02627	GCA_015209825_05895	GCA_018223685_02072
rnhA		Ribonuclease H	22	22	1	1	18033				647	722	666	GCA_000583715_03922	GCA_000763165_03490	GCA_001192935_03429	GCA_001613085_06453	GCA_001613405_00940	GCA_001865855_00574	GCA_001885535_07126	GCA_002093935_03721	GCA_002356035_07553	GCA_003013595_05594	GCA_003667075_05006	GCA_007990715_03355	GCA_009712165_06011	GCA_009712405_04556	GCA_009712505_00161	GCA_009712515_05768	GCA_009712525_03931	GCA_009712555_04876	GCA_009712575_00083	GCA_014117305_02635	GCA_015209825_05903	GCA_018223685_02080
group_1836		putative ABC transporter ATP-binding protein	22	22	1	1	17995				1880	2252	1897	GCA_000583715_03944	GCA_000763165_03468	GCA_001192935_03407	GCA_001613085_06482	GCA_001613405_00966	GCA_001865855_00552	GCA_001885535_07148	GCA_002093935_03743	GCA_002356035_07575	GCA_003013595_05572	GCA_003667075_04984	GCA_007990715_03377	GCA_009712165_05989	GCA_009712405_04534	GCA_009712505_00139	GCA_009712515_05746	GCA_009712525_06471	GCA_009712555_04854	GCA_009712575_00105	GCA_014117305_02657	GCA_015209825_05925	GCA_018223685_02102
actP_2		Cation/acetate symporter ActP	22	22	1	1	523				1526	1820	1539	GCA_000583715_03960	GCA_000763165_03624	GCA_001192935_03391	GCA_001613085_07718	GCA_001613405_06730	GCA_001865855_03413	GCA_001885535_04773	GCA_002093935_04490	GCA_002356035_02583	GCA_003013595_03816	GCA_003667075_06015	GCA_007990715_03295	GCA_009712165_06291	GCA_009712405_02058	GCA_009712505_06928	GCA_009712515_03037	GCA_009712525_06399	GCA_009712555_05112	GCA_009712575_07580	GCA_014117305_05553	GCA_015209825_01002	GCA_018223685_00234
dnaE1		DNA polymerase III subunit alpha	22	22	1	1	533				3497	3545	3499	GCA_000583715_03964	GCA_000763165_03628	GCA_001192935_03387	GCA_001613085_07714	GCA_001613405_06737	GCA_001865855_03417	GCA_001885535_04769	GCA_002093935_04486	GCA_002356035_02587	GCA_003013595_03812	GCA_003667075_06011	GCA_007990715_03291	GCA_009712165_06295	GCA_009712405_02062	GCA_009712505_06932	GCA_009712515_03041	GCA_009712525_03859	GCA_009712555_05116	GCA_009712575_03568	GCA_014117305_05557	GCA_015209825_01006	GCA_018223685_00230
ilvA		L-threonine dehydratase biosynthetic IlvA	22	22	1	1	545				1325	1364	1328	GCA_000583715_03973	GCA_000763165_03638	GCA_001192935_03378	GCA_001613085_07708	GCA_001613405_06748	GCA_001865855_03426	GCA_001885535_04760	GCA_002093935_05609	GCA_002356035_02597	GCA_003013595_03803	GCA_003667075_06001	GCA_007990715_03282	GCA_009712165_06306	GCA_009712405_06795	GCA_009712505_06943	GCA_009712515_01170	GCA_009712525_04845	GCA_009712555_05127	GCA_009712575_07005	GCA_014117305_05566	GCA_015209825_01015	GCA_018223685_00221
bioA		Adenosylmethionine-8-amino-7-oxononanoate aminotransferase	22	22	1	1	564				1268	1277	1268	GCA_000583715_03981	GCA_000763165_03646	GCA_001192935_03370	GCA_001613085_07698	GCA_001613405_06752	GCA_001865855_03434	GCA_001885535_04752	GCA_002093935_05601	GCA_002356035_02605	GCA_003013595_03795	GCA_003667075_05993	GCA_007990715_03274	GCA_009712165_06314	GCA_009712405_06803	GCA_009712505_06951	GCA_009712515_01178	GCA_009712525_02264	GCA_009712555_05135	GCA_009712575_07013	GCA_014117305_05574	GCA_015209825_01023	GCA_018223685_00213
bioF_2		8-amino-7-oxononanoate synthase	22	22	1	1	570				1139	1154	1153	GCA_000583715_03984	GCA_000763165_03649	GCA_001192935_03367	GCA_001613085_07697	GCA_001613405_06754	GCA_001865855_03437	GCA_001885535_04749	GCA_002093935_05598	GCA_002356035_02608	GCA_003013595_03792	GCA_003667075_05990	GCA_007990715_03271	GCA_009712165_06317	GCA_009712405_06806	GCA_009712505_06954	GCA_009712515_01181	GCA_009712525_02267	GCA_009712555_05138	GCA_009712575_07016	GCA_014117305_05577	GCA_015209825_01026	GCA_018223685_00210
group_1853	tetR_1	Tetracycline repressor protein class E	22	22	1	1	582				584	584	584	GCA_000583715_03996	GCA_000763165_03661	GCA_001192935_03355	GCA_001613085_03198	GCA_001613405_06766	GCA_001865855_03449	GCA_001885535_04737	GCA_002093935_07149	GCA_002356035_02620	GCA_003013595_03780	GCA_003667075_03069	GCA_007990715_03259	GCA_009712165_06329	GCA_009712405_06818	GCA_009712505_06966	GCA_009712515_04741	GCA_009712525_06181	GCA_009712555_05150	GCA_009712575_07028	GCA_014117305_05589	GCA_015209825_01038	GCA_018223685_00198
bioB		Biotin synthase	22	22	1	1	589				1013	1037	1014	GCA_000583715_03997	GCA_000763165_03662	GCA_001192935_03354	GCA_001613085_03199	GCA_001613405_06767	GCA_001865855_03450	GCA_001885535_04736	GCA_002093935_07148	GCA_002356035_02621	GCA_003013595_03779	GCA_003667075_03070	GCA_007990715_03258	GCA_009712165_06330	GCA_009712405_06819	GCA_009712505_06967	GCA_009712515_04742	GCA_009712525_06182	GCA_009712555_05151	GCA_009712575_07029	GCA_014117305_05590	GCA_015209825_01039	GCA_018223685_00197
phoU2_1		Phosphate-specific transport system accessory protein PhoU	22	22	1	1	19774				665	671	670	GCA_000583715_04001	GCA_000763165_03058	GCA_001192935_03350	GCA_001613085_01386	GCA_001613405_00156	GCA_001865855_01404	GCA_001885535_00331	GCA_002093935_02491	GCA_002356035_07059	GCA_003013595_03984	GCA_003667075_04539	GCA_007990715_02907	GCA_009712165_05462	GCA_009712405_03566	GCA_009712505_07349	GCA_009712515_05503	GCA_009712525_00139	GCA_009712555_03896	GCA_009712575_04385	GCA_014117305_02141	GCA_015209825_05407	GCA_018223685_01586
pstB1		Phosphate import ATP-binding protein PstB 1	22	22	1	1	19781				776	776	776	GCA_000583715_04004	GCA_000763165_03055	GCA_001192935_03347	GCA_001613085_01387	GCA_001613405_00162	GCA_001865855_01402	GCA_001885535_00328	GCA_002093935_02494	GCA_002356035_07062	GCA_003013595_03987	GCA_003667075_04542	GCA_007990715_02904	GCA_009712165_05459	GCA_009712405_03563	GCA_009712505_07352	GCA_009712515_05500	GCA_009712525_00136	GCA_009712555_03899	GCA_009712575_04388	GCA_014117305_02144	GCA_015209825_05410	GCA_018223685_01590
pstA1		Phosphate transport system permease protein PstA 1	22	22	1	1	19787				899	905	899	GCA_000583715_04005	GCA_000763165_03054	GCA_001192935_03346	GCA_001613085_01388	GCA_001613405_00163	GCA_001865855_01401	GCA_001885535_00327	GCA_002093935_02495	GCA_002356035_07063	GCA_003013595_03988	GCA_003667075_04543	GCA_007990715_02903	GCA_009712165_05458	GCA_009712405_03562	GCA_009712505_07353	GCA_009712515_05499	GCA_009712525_00135	GCA_009712555_03900	GCA_009712575_04389	GCA_014117305_02145	GCA_015209825_05411	GCA_018223685_01591
group_1860		hypothetical protein	22	22	1	1	19796				734	761	751	GCA_000583715_04009	GCA_000763165_03050	GCA_001192935_03342	GCA_001613085_01392	GCA_001613405_00167	GCA_001865855_01397	GCA_001885535_00323	GCA_002093935_02499	GCA_002356035_07067	GCA_003013595_03992	GCA_003667075_04547	GCA_007990715_02899	GCA_009712165_05454	GCA_009712405_03558	GCA_009712505_07357	GCA_009712515_05495	GCA_009712525_00131	GCA_009712555_03904	GCA_009712575_04393	GCA_014117305_02149	GCA_015209825_05415	GCA_018223685_01595
group_1861		Putative thiosulfate sulfurtransferase	22	22	1	1	19800				833	833	833	GCA_000583715_04013	GCA_000763165_03046	GCA_001192935_03338	GCA_001613085_01396	GCA_001613405_00171	GCA_001865855_01393	GCA_001885535_00319	GCA_002093935_02503	GCA_002356035_07071	GCA_003013595_03996	GCA_003667075_04551	GCA_007990715_02895	GCA_009712165_05450	GCA_009712405_03554	GCA_009712505_07361	GCA_009712515_05491	GCA_009712525_00127	GCA_009712555_03908	GCA_009712575_04397	GCA_014117305_02153	GCA_015209825_05419	GCA_018223685_01599
sseC2		putative protein	22	22	1	1	19809				305	305	305	GCA_000583715_04014	GCA_000763165_03045	GCA_001192935_03337	GCA_001613085_01397	GCA_001613405_00172	GCA_001865855_01392	GCA_001885535_00318	GCA_002093935_02504	GCA_002356035_07072	GCA_003013595_03997	GCA_003667075_04552	GCA_007990715_02894	GCA_009712165_05449	GCA_009712405_03553	GCA_009712505_07362	GCA_009712515_05490	GCA_009712525_00126	GCA_009712555_03909	GCA_009712575_04398	GCA_014117305_02154	GCA_015209825_05420	GCA_018223685_01600
dppB_1		Dipeptide transport system permease protein DppB	22	22	1	1	19829				1040	1139	1096	GCA_000583715_04029	GCA_000763165_03030	GCA_001192935_03322	GCA_001613085_01411	GCA_001613405_00189	GCA_001865855_01378	GCA_001885535_00304	GCA_002093935_02519	GCA_002356035_07087	GCA_003013595_04012	GCA_003667075_04567	GCA_007990715_02879	GCA_009712165_05434	GCA_009712405_03538	GCA_009712505_05779	GCA_009712515_05475	GCA_009712525_04670	GCA_009712555_03924	GCA_009712575_04413	GCA_014117305_02168	GCA_015209825_05434	GCA_018223685_01614
purL		Phosphoribosylformylglycinamidine synthase subunit PurL	22	22	1	1	19843				2294	2294	2294	GCA_000583715_04040	GCA_000763165_03020	GCA_001192935_03311	GCA_001613085_01421	GCA_001613405_00202	GCA_001865855_01368	GCA_001885535_00294	GCA_002093935_02529	GCA_002356035_07097	GCA_003013595_04022	GCA_003667075_04577	GCA_007990715_02869	GCA_009712165_05424	GCA_009712405_03528	GCA_009712505_05789	GCA_009712515_05465	GCA_009712525_03273	GCA_009712555_03934	GCA_009712575_04423	GCA_014117305_02178	GCA_015209825_05444	GCA_018223685_01624
group_1875		hypothetical protein	22	22	1	1	5934				1430	1481	1459	GCA_000583715_04050	GCA_000763165_06487	GCA_001192935_03266	GCA_001613085_06704	GCA_001613405_02894	GCA_001865855_04830	GCA_001885535_03329	GCA_002093935_03623	GCA_002356035_03868	GCA_003013595_05517	GCA_003667075_01797	GCA_007990715_03214	GCA_009712165_02945	GCA_009712405_02115	GCA_009712505_02935	GCA_009712515_03478	GCA_009712525_04888	GCA_009712555_01861	GCA_009712575_02680	GCA_014117305_06994	GCA_015209825_02442	GCA_018223685_06684
group_1878		putative GTPase	22	22	1	1	6075				1097	1115	1114	GCA_000583715_04075	GCA_000763165_04785	GCA_001192935_03291	GCA_001613085_04634	GCA_001613405_02860	GCA_001865855_04855	GCA_001885535_03304	GCA_002093935_03648	GCA_002356035_03842	GCA_003013595_05542	GCA_003667075_06470	GCA_007990715_03239	GCA_009712165_00234	GCA_009712405_07013	GCA_009712505_07015	GCA_009712515_01552	GCA_009712525_00247	GCA_009712555_06576	GCA_009712575_01243	GCA_014117305_07019	GCA_015209825_02467	GCA_018223685_06659
mutB		putative methylmalonyl-CoA mutase large subunit	22	22	1	1	6067				2252	2264	2258	GCA_000583715_04076	GCA_000763165_04784	GCA_001192935_03292	GCA_001613085_04633	GCA_001613405_02859	GCA_001865855_04856	GCA_001885535_03303	GCA_002093935_03649	GCA_002356035_03841	GCA_003013595_05543	GCA_003667075_06471	GCA_007990715_03240	GCA_009712165_00235	GCA_009712405_07014	GCA_009712505_07014	GCA_009712515_01553	GCA_009712525_00248	GCA_009712555_06577	GCA_009712575_01242	GCA_014117305_07020	GCA_015209825_02468	GCA_018223685_06658
group_1880		putative protein	22	22	1	1	6014				1232	1268	1234	GCA_000583715_04087	GCA_000763165_04773	GCA_001192935_03303	GCA_001613085_01768	GCA_001613405_02842	GCA_001865855_04868	GCA_001885535_03292	GCA_002093935_03660	GCA_002356035_03830	GCA_003013595_05554	GCA_003667075_06482	GCA_007990715_03251	GCA_009712165_00246	GCA_009712405_07025	GCA_009712505_07003	GCA_009712515_04855	GCA_009712525_00259	GCA_009712555_06588	GCA_009712575_04013	GCA_014117305_07031	GCA_015209825_02479	GCA_018223685_06647
group_1881		hypothetical protein	22	22	1	1	5993				752	884	761	GCA_000583715_04089	GCA_000763165_04771	GCA_001192935_03305	GCA_001613085_01766	GCA_001613405_02840	GCA_001865855_04870	GCA_001885535_03290	GCA_002093935_03662	GCA_002356035_03828	GCA_003013595_05556	GCA_003667075_06484	GCA_007990715_03253	GCA_009712165_00248	GCA_009712405_07027	GCA_009712505_07001	GCA_009712515_04857	GCA_009712525_00261	GCA_009712555_06590	GCA_009712575_04011	GCA_014117305_07033	GCA_015209825_02481	GCA_018223685_06645
rplI		50S ribosomal protein L9	22	22	1	1	15201				452	455	454	GCA_000583715_04093	GCA_000763165_03362	GCA_001192935_07179	GCA_001613085_06520	GCA_001613405_01026	GCA_001865855_00500	GCA_001885535_07196	GCA_002093935_03258	GCA_002356035_07627	GCA_003013595_05111	GCA_003667075_04920	GCA_007990715_03062	GCA_009712165_01508	GCA_009712405_00232	GCA_009712505_07085	GCA_009712515_00912	GCA_009712525_00575	GCA_009712555_04616	GCA_009712575_00388	GCA_014117305_02706	GCA_015209825_05972	GCA_018223685_02150
rpsR2		30S ribosomal protein S18 2	22	22	1	1	15202				251	269	268	GCA_000583715_04094	GCA_000763165_03363	GCA_001192935_07180	GCA_001613085_06521	GCA_001613405_01027	GCA_001865855_00499	GCA_001885535_07197	GCA_002093935_03257	GCA_002356035_07628	GCA_003013595_05110	GCA_003667075_04919	GCA_007990715_03063	GCA_009712165_01507	GCA_009712405_00231	GCA_009712505_07084	GCA_009712515_00911	GCA_009712525_00574	GCA_009712555_04615	GCA_009712575_00389	GCA_014117305_02707	GCA_015209825_05973	GCA_018223685_02151
ssb_1		Single-stranded DNA-binding protein	22	22	1	1	15205				548	575	560	GCA_000583715_04095	GCA_000763165_03364	GCA_001192935_07181	GCA_001613085_06522	GCA_001613405_01028	GCA_001865855_00498	GCA_001885535_07198	GCA_002093935_03256	GCA_002356035_07629	GCA_003013595_05109	GCA_003667075_04918	GCA_007990715_03064	GCA_009712165_01506	GCA_009712405_00230	GCA_009712505_07083	GCA_009712515_00910	GCA_009712525_00573	GCA_009712555_04614	GCA_009712575_00390	GCA_014117305_02708	GCA_015209825_05974	GCA_018223685_02152
group_1885		hypothetical protein	22	22	1	1	15215				1109	1118	1117	GCA_000583715_04100	GCA_000763165_03369	GCA_001192935_03830	GCA_001613085_06525	GCA_001613405_01035	GCA_001865855_00493	GCA_001885535_07203	GCA_002093935_03251	GCA_002356035_07634	GCA_003013595_05104	GCA_003667075_04913	GCA_007990715_03069	GCA_009712165_01501	GCA_009712405_00225	GCA_009712505_07078	GCA_009712515_00905	GCA_009712525_00568	GCA_009712555_04609	GCA_009712575_00395	GCA_014117305_02713	GCA_015209825_05979	GCA_018223685_02157
group_1886		hypothetical protein	22	22	1	1	15246				557	557	557	GCA_000583715_04114	GCA_000763165_03383	GCA_001192935_03816	GCA_001613085_04659	GCA_001613405_01054	GCA_001865855_00479	GCA_001885535_07217	GCA_002093935_03237	GCA_002356035_07649	GCA_003013595_05090	GCA_003667075_04899	GCA_007990715_03083	GCA_009712165_02071	GCA_009712405_01052	GCA_009712505_07063	GCA_009712515_03985	GCA_009712525_03232	GCA_009712555_04594	GCA_009712575_02887	GCA_014117305_02727	GCA_015209825_05993	GCA_018223685_02171
ino1		Inositol-3-phosphate synthase	22	22	1	1	15247				1097	1109	1097	GCA_000583715_04115	GCA_000763165_03384	GCA_001192935_03815	GCA_001613085_04660	GCA_001613405_01055	GCA_001865855_00478	GCA_001885535_07218	GCA_002093935_03236	GCA_002356035_07650	GCA_003013595_05089	GCA_003667075_04898	GCA_007990715_03084	GCA_009712165_02070	GCA_009712405_01051	GCA_009712505_07062	GCA_009712515_03984	GCA_009712525_03231	GCA_009712555_04593	GCA_009712575_02888	GCA_014117305_02728	GCA_015209825_05994	GCA_018223685_02172
group_1888		hypothetical protein	22	22	1	1	15248				425	431	425	GCA_000583715_04116	GCA_000763165_03385	GCA_001192935_03814	GCA_001613085_04661	GCA_001613405_01056	GCA_001865855_00477	GCA_001885535_07219	GCA_002093935_03235	GCA_002356035_07651	GCA_003013595_05088	GCA_003667075_04897	GCA_007990715_03085	GCA_009712165_02069	GCA_009712405_01050	GCA_009712505_01481	GCA_009712515_03983	GCA_009712525_03230	GCA_009712555_04592	GCA_009712575_02889	GCA_014117305_02729	GCA_015209825_05995	GCA_018223685_02173
sugB		Trehalose transport system permease protein SugB	22	22	1	1	15257				893	902	893	GCA_000583715_04119	GCA_000763165_03388	GCA_001192935_03811	GCA_001613085_04664	GCA_001613405_01059	GCA_001865855_00474	GCA_001885535_07222	GCA_002093935_03232	GCA_002356035_07654	GCA_003013595_05085	GCA_003667075_04894	GCA_007990715_03088	GCA_009712165_02066	GCA_009712405_01047	GCA_009712505_01478	GCA_009712515_03980	GCA_009712525_03227	GCA_009712555_04589	GCA_009712575_02892	GCA_014117305_02732	GCA_015209825_05998	GCA_018223685_02176
fadA_6		3-ketoacyl-CoA thiolase	22	22	1	1	15270				1169	1169	1169	GCA_000583715_04129	GCA_000763165_03398	GCA_001192935_03801	GCA_001613085_04670	GCA_001613405_01070	GCA_001865855_00464	GCA_001885535_07232	GCA_002093935_03222	GCA_002356035_07664	GCA_003013595_05075	GCA_003667075_04884	GCA_007990715_03098	GCA_009712165_02056	GCA_009712405_01037	GCA_009712505_01468	GCA_009712515_03711	GCA_009712525_04534	GCA_009712555_04579	GCA_009712575_01603	GCA_014117305_02742	GCA_015209825_06008	GCA_018223685_02186
msiK_1		Diacetylchitobiose uptake system ATP-binding protein MsiK	22	22	1	1	15374				1070	1079	1070	GCA_000583715_04131	GCA_000763165_03400	GCA_001192935_03799	GCA_001613085_04673	GCA_001613405_01072	GCA_001865855_00462	GCA_001885535_07234	GCA_002093935_03220	GCA_002356035_07666	GCA_003013595_05073	GCA_003667075_04882	GCA_007990715_03100	GCA_009712165_02054	GCA_009712405_01035	GCA_009712505_01466	GCA_009712515_03709	GCA_009712525_04532	GCA_009712555_04577	GCA_009712575_01605	GCA_014117305_02744	GCA_015209825_06010	GCA_018223685_02188
gpgS		Glucosyl-3-phosphoglycerate synthase	22	22	1	1	17788				920	938	923	GCA_000583715_04138	GCA_000763165_03359	GCA_001192935_03258	GCA_001613085_06565	GCA_001613405_01731	GCA_001865855_01917	GCA_001885535_06216	GCA_002093935_03459	GCA_002356035_06553	GCA_003013595_05425	GCA_003667075_04875	GCA_007990715_03205	GCA_009712165_03971	GCA_009712405_03940	GCA_009712505_05333	GCA_009712515_04625	GCA_009712525_05246	GCA_009712555_02989	GCA_009712575_05900	GCA_014117305_04109	GCA_015209825_07563	GCA_018223685_03557
folP2		Inactive dihydropteroate synthase 2	22	22	1	1	17789				812	836	834	GCA_000583715_04139	GCA_000763165_03358	GCA_001192935_03257	GCA_001613085_06566	GCA_001613405_01730	GCA_001865855_01916	GCA_001885535_06217	GCA_002093935_03460	GCA_002356035_06554	GCA_003013595_05426	GCA_003667075_04874	GCA_007990715_03204	GCA_009712165_03970	GCA_009712405_03939	GCA_009712505_05334	GCA_009712515_04624	GCA_009712525_05245	GCA_009712555_02990	GCA_009712575_05901	GCA_014117305_04108	GCA_015209825_07564	GCA_018223685_03556
group_1895	dapE_3	Putative succinyl-diaminopimelate desuccinylase DapE	22	22	1	1	17795				1106	1202	1110	GCA_000583715_04144	GCA_000763165_03353	GCA_001192935_03252	GCA_001613085_06571	GCA_001613405_01725	GCA_001865855_01911	GCA_001885535_06222	GCA_002093935_03465	GCA_002356035_06559	GCA_003013595_05431	GCA_003667075_04869	GCA_007990715_03199	GCA_009712165_06526	GCA_009712405_00389	GCA_009712505_05339	GCA_009712515_00970	GCA_009712525_00651	GCA_009712555_05412	GCA_009712575_05906	GCA_014117305_04103	GCA_015209825_07569	GCA_018223685_03551
dapD		2,3,4,5-tetrahydropyridine-2,6-dicarboxylate N-succinyltransferase	22	22	1	1	17801				950	995	960	GCA_000583715_04145	GCA_000763165_03352	GCA_001192935_03251	GCA_001613085_06572	GCA_001613405_01724	GCA_001865855_01910	GCA_001885535_06223	GCA_002093935_03466	GCA_002356035_06560	GCA_003013595_05432	GCA_003667075_04868	GCA_007990715_03198	GCA_009712165_06525	GCA_009712405_00388	GCA_009712505_05340	GCA_009712515_00969	GCA_009712525_00650	GCA_009712555_05411	GCA_009712575_05907	GCA_014117305_04102	GCA_015209825_07570	GCA_018223685_03550
lcfB_4		Long-chain-fatty-acid--CoA ligase	22	22	1	1	17805				1103	1427	1404	GCA_000583715_04149	GCA_000763165_03348	GCA_001192935_03247	GCA_001613085_06578	GCA_001613405_01722	GCA_001865855_01906	GCA_001885535_06227	GCA_002093935_03470	GCA_002356035_06564	GCA_003013595_05436	GCA_003667075_04864	GCA_007990715_03194	GCA_009712165_06521	GCA_009712405_00384	GCA_009712505_05344	GCA_009712515_00965	GCA_009712525_00646	GCA_009712555_05407	GCA_009712575_05911	GCA_014117305_04098	GCA_015209825_07574	GCA_018223685_03546
dapL		LL-diaminopimelate aminotransferase	22	22	1	1	17814				1103	1115	1106	GCA_000583715_04157	GCA_000763165_03340	GCA_001192935_03239	GCA_001613085_06582	GCA_001613405_01711	GCA_001865855_01898	GCA_001885535_06235	GCA_002093935_03478	GCA_002356035_06572	GCA_003013595_05444	GCA_003667075_04856	GCA_007990715_03186	GCA_009712165_06513	GCA_009712405_00376	GCA_009712505_05352	GCA_009712515_00957	GCA_009712525_00638	GCA_009712555_05399	GCA_009712575_05919	GCA_014117305_04090	GCA_015209825_07582	GCA_018223685_03538
fdxA		Ferredoxin	22	22	1	1	17815				323	323	323	GCA_000583715_04158	GCA_000763165_03339	GCA_001192935_03238	GCA_001613085_06583	GCA_001613405_01710	GCA_001865855_01897	GCA_001885535_06236	GCA_002093935_03479	GCA_002356035_06573	GCA_003013595_05445	GCA_003667075_04855	GCA_007990715_03185	GCA_009712165_06512	GCA_009712405_00375	GCA_009712505_05353	GCA_009712515_00956	GCA_009712525_00637	GCA_009712555_05398	GCA_009712575_05920	GCA_014117305_04089	GCA_015209825_07583	GCA_018223685_03537
fbiC		FO synthase	22	22	1	1	17820				2600	2687	2617	GCA_000583715_04159	GCA_000763165_03338	GCA_001192935_03237	GCA_001613085_06584	GCA_001613405_01709	GCA_001865855_01896	GCA_001885535_06237	GCA_002093935_03480	GCA_002356035_06574	GCA_003013595_05446	GCA_003667075_04854	GCA_007990715_03184	GCA_009712165_06511	GCA_009712405_00374	GCA_009712505_05354	GCA_009712515_00955	GCA_009712525_00636	GCA_009712555_05397	GCA_009712575_05921	GCA_014117305_04088	GCA_015209825_07584	GCA_018223685_03536
group_1901		hypothetical protein	22	22	1	1	17833				176	179	176	GCA_000583715_04171	GCA_000763165_03326	GCA_001192935_03225	GCA_001613085_06593	GCA_001613405_01690	GCA_001865855_01884	GCA_001885535_06249	GCA_002093935_03492	GCA_002356035_06586	GCA_003013595_05458	GCA_003667075_04843	GCA_007990715_03172	GCA_009712165_06499	GCA_009712405_01862	GCA_009712505_02394	GCA_009712515_02747	GCA_009712525_02287	GCA_009712555_05385	GCA_009712575_02175	GCA_014117305_04076	GCA_015209825_07596	GCA_018223685_03524
group_1902		hypothetical protein	22	22	1	1	2155				752	767	760	GCA_000583715_04190	GCA_000763165_03306	GCA_001192935_03166	GCA_001613085_03775	GCA_001613405_05608	GCA_001865855_00225	GCA_001885535_07828	GCA_002093935_03881	GCA_002356035_00509	GCA_003013595_05869	GCA_003667075_04784	GCA_007990715_03153	GCA_009712165_05854	GCA_009712405_04089	GCA_009712505_04764	GCA_009712515_05540	GCA_009712525_02091	GCA_009712555_04525	GCA_009712575_01775	GCA_014117305_03338	GCA_015209825_06609	GCA_018223685_02784
livH_2		High-affinity branched-chain amino acid transport system permease protein LivH	22	22	1	1	2235				884	884	884	GCA_000583715_04201	GCA_000763165_03295	GCA_001192935_03177	GCA_001613085_03764	GCA_001613405_05633	GCA_001865855_00236	GCA_001885535_07817	GCA_002093935_03870	GCA_002356035_00498	GCA_003013595_05880	GCA_003667075_04795	GCA_007990715_03142	GCA_009712165_05865	GCA_009712405_04100	GCA_009712505_03079	GCA_009712515_05551	GCA_009712525_04674	GCA_009712555_04536	GCA_009712575_06775	GCA_014117305_03327	GCA_015209825_06598	GCA_018223685_02773
group_1907		hypothetical protein	22	22	1	1	2234				1130	1199	1176	GCA_000583715_04202	GCA_000763165_03294	GCA_001192935_03178	GCA_001613085_03763	GCA_001613405_05634	GCA_001865855_00237	GCA_001885535_07816	GCA_002093935_03869	GCA_002356035_00497	GCA_003013595_05881	GCA_003667075_04796	GCA_007990715_03141	GCA_009712165_05866	GCA_009712405_04101	GCA_009712505_03078	GCA_009712515_05552	GCA_009712525_04675	GCA_009712555_04537	GCA_009712575_06774	GCA_014117305_03326	GCA_015209825_06597	GCA_018223685_02772
lptB		Lipopolysaccharide export system ATP-binding protein LptB	22	22	1	1	2233				791	875	795	GCA_000583715_04203	GCA_000763165_03293	GCA_001192935_03179	GCA_001613085_03762	GCA_001613405_05635	GCA_001865855_00238	GCA_001885535_07815	GCA_002093935_03868	GCA_002356035_00496	GCA_003013595_05882	GCA_003667075_04797	GCA_007990715_03140	GCA_009712165_05867	GCA_009712405_04102	GCA_009712505_03077	GCA_009712515_05553	GCA_009712525_04676	GCA_009712555_04538	GCA_009712575_06773	GCA_014117305_03325	GCA_015209825_06596	GCA_018223685_02771
livF		High-affinity branched-chain amino acid transport ATP-binding protein LivF	22	22	1	1	2232				692	692	692	GCA_000583715_04204	GCA_000763165_03292	GCA_001192935_03180	GCA_001613085_03761	GCA_001613405_05636	GCA_001865855_00239	GCA_001885535_07814	GCA_002093935_03867	GCA_002356035_00495	GCA_003013595_05883	GCA_003667075_04798	GCA_007990715_03139	GCA_009712165_05868	GCA_009712405_04103	GCA_009712505_03076	GCA_009712515_05554	GCA_009712525_04677	GCA_009712555_04539	GCA_009712575_06772	GCA_014117305_03324	GCA_015209825_06595	GCA_018223685_02770
lpdC		Dihydrolipoyl dehydrogenase	22	22	1	1	2213				1403	1445	1404	GCA_000583715_04219	GCA_000763165_03277	GCA_001192935_03195	GCA_001613085_03751	GCA_001613405_05649	GCA_001865855_00253	GCA_001885535_07799	GCA_002093935_03852	GCA_002356035_00480	GCA_003013595_05898	GCA_003667075_04813	GCA_007990715_03124	GCA_009712165_05883	GCA_009712405_04118	GCA_009712505_03809	GCA_009712515_05569	GCA_009712525_01770	GCA_009712555_04554	GCA_009712575_06757	GCA_014117305_03309	GCA_015209825_06580	GCA_018223685_02755
group_1923		hypothetical protein	22	22	1	1	5909				983	1109	993	GCA_000583715_04277	GCA_000763165_03218	GCA_001192935_03152	GCA_001613085_03656	GCA_001613405_02911	GCA_001865855_04814	GCA_001885535_03345	GCA_002093935_02779	GCA_002356035_03885	GCA_003013595_04420	GCA_003667075_04768	GCA_007990715_03052	GCA_009712165_07133	GCA_009712405_04057	GCA_009712505_03258	GCA_009712515_00178	GCA_009712525_01372	GCA_009712555_04509	GCA_009712575_03463	GCA_014117305_06978	GCA_015209825_02426	GCA_018223685_06700
ligC		DNA ligase C	22	22	1	1	5911				1079	1100	1099	GCA_000583715_04280	GCA_000763165_03215	GCA_001192935_03155	GCA_001613085_06709	GCA_001613405_02909	GCA_001865855_04816	GCA_001885535_03343	GCA_002093935_02777	GCA_002356035_03882	GCA_003013595_04418	GCA_003667075_04771	GCA_007990715_03055	GCA_009712165_07136	GCA_009712405_04060	GCA_009712505_03255	GCA_009712515_00181	GCA_009712525_01375	GCA_009712555_04512	GCA_009712575_03460	GCA_014117305_06980	GCA_015209825_02428	GCA_018223685_06698
pdhD		Dihydrolipoyl dehydrogenase	22	22	1	1	10186				1448	1457	1456	GCA_000583715_04292	GCA_000763165_03203	GCA_001192935_03074	GCA_001613085_01008	GCA_001613405_02204	GCA_001865855_03140	GCA_001885535_05045	GCA_002093935_03353	GCA_002356035_02305	GCA_003013595_05174	GCA_003667075_04720	GCA_007990715_03005	GCA_009712165_05691	GCA_009712405_06285	GCA_009712505_03927	GCA_009712515_01432	GCA_009712525_04632	GCA_009712555_04246	GCA_009712575_06157	GCA_014117305_05282	GCA_015209825_00670	GCA_018223685_00505
acoA_1		Acetoin:2,6-dichlorophenolindophenol oxidoreductase subunit alpha	22	22	1	1	10142				1088	1169	1138	GCA_000583715_04293	GCA_000763165_03202	GCA_001192935_03075	GCA_001613085_01007	GCA_001613405_02205	GCA_001865855_03139	GCA_001885535_05046	GCA_002093935_03352	GCA_002356035_02304	GCA_003013595_05175	GCA_003667075_04719	GCA_007990715_03004	GCA_009712165_05690	GCA_009712405_06284	GCA_009712505_03926	GCA_009712515_01431	GCA_009712525_04631	GCA_009712555_04245	GCA_009712575_06156	GCA_014117305_05281	GCA_015209825_00669	GCA_018223685_00506
bfmBAB_1		2-oxoisovalerate dehydrogenase subunit beta	22	22	1	1	10141				992	992	992	GCA_000583715_04294	GCA_000763165_03201	GCA_001192935_03076	GCA_001613085_01006	GCA_001613405_02206	GCA_001865855_03138	GCA_001885535_05047	GCA_002093935_03351	GCA_002356035_02303	GCA_003013595_05176	GCA_003667075_04718	GCA_007990715_03003	GCA_009712165_05689	GCA_009712405_06283	GCA_009712505_03925	GCA_009712515_01430	GCA_009712525_04630	GCA_009712555_04244	GCA_009712575_06155	GCA_014117305_05280	GCA_015209825_00668	GCA_018223685_00507
glnE		Bifunctional glutamine synthetase adenylyltransferase/adenylyl-removing enzyme	22	22	1	1	10128				2984	3020	2986	GCA_000583715_04307	GCA_000763165_03188	GCA_001192935_03089	GCA_001613085_07169	GCA_001613405_04840	GCA_001865855_03125	GCA_001885535_05060	GCA_002093935_03338	GCA_002356035_02290	GCA_003013595_05189	GCA_003667075_04705	GCA_007990715_02990	GCA_009712165_05676	GCA_009712405_06270	GCA_009712505_03912	GCA_009712515_03935	GCA_009712525_01471	GCA_009712555_04231	GCA_009712575_06142	GCA_014117305_05267	GCA_015209825_00655	GCA_018223685_00520
glnA_1		Glutamine synthetase	22	22	1	1	10066				1340	1358	1340	GCA_000583715_04308	GCA_000763165_03187	GCA_001192935_03090	GCA_001613085_07168	GCA_001613405_04839	GCA_001865855_03124	GCA_001885535_05061	GCA_002093935_03337	GCA_002356035_02289	GCA_003013595_05190	GCA_003667075_04704	GCA_007990715_02989	GCA_009712165_05675	GCA_009712405_06269	GCA_009712505_03911	GCA_009712515_03934	GCA_009712525_01470	GCA_009712555_04230	GCA_009712575_06141	GCA_014117305_05266	GCA_015209825_00654	GCA_018223685_00521
panB		3-methyl-2-oxobutanoate hydroxymethyltransferase	22	22	1	1	10061				851	890	887	GCA_000583715_04312	GCA_000763165_03183	GCA_001192935_03094	GCA_001613085_07166	GCA_001613405_04837	GCA_001865855_03120	GCA_001885535_05065	GCA_002093935_03333	GCA_002356035_02285	GCA_003013595_05194	GCA_003667075_04700	GCA_007990715_02985	GCA_009712165_05671	GCA_009712405_06265	GCA_009712505_03907	GCA_009712515_03930	GCA_009712525_06007	GCA_009712555_04226	GCA_009712575_06137	GCA_014117305_05262	GCA_015209825_00650	GCA_018223685_00525
group_1931		hypothetical protein	22	22	1	1	6239				1739	1775	1772	GCA_000583715_04331	GCA_000763165_03066	GCA_001192935_03015	GCA_001613085_04877	GCA_001613405_07525	GCA_001865855_05901	GCA_001885535_02280	GCA_002093935_03314	GCA_002356035_05073	GCA_003013595_05166	GCA_003667075_04633	GCA_007990715_02967	GCA_009712165_05559	GCA_009712405_03757	GCA_009712505_01681	GCA_009712515_04554	GCA_009712525_05154	GCA_009712555_03998	GCA_009712575_03911	GCA_014117305_00194	GCA_015209825_03481	GCA_018223685_05636
khtT		K( )/H( ) antiporter subunit KhtT	22	22	1	1	6217				482	482	482	GCA_000583715_04341	GCA_000763165_03076	GCA_001192935_03025	GCA_001613085_04869	GCA_001613405_07537	GCA_001865855_05890	GCA_001885535_02291	GCA_002093935_03303	GCA_002356035_05062	GCA_003013595_05155	GCA_003667075_04623	GCA_007990715_02956	GCA_009712165_05549	GCA_009712405_05193	GCA_009712505_00972	GCA_009712515_06004	GCA_009712525_03355	GCA_009712555_04009	GCA_009712575_05464	GCA_014117305_00183	GCA_015209825_03470	GCA_018223685_05647
khtU		K( )/H( ) antiporter subunit KhtU	22	22	1	1	6216				1178	1211	1187	GCA_000583715_04342	GCA_000763165_03077	GCA_001192935_03026	GCA_001613085_04868	GCA_001613405_07538	GCA_001865855_05889	GCA_001885535_02292	GCA_002093935_03302	GCA_002356035_05061	GCA_003013595_05154	GCA_003667075_04622	GCA_007990715_02955	GCA_009712165_05548	GCA_009712405_05192	GCA_009712505_00971	GCA_009712515_06003	GCA_009712525_03354	GCA_009712555_04010	GCA_009712575_05463	GCA_014117305_00182	GCA_015209825_03469	GCA_018223685_05648
eutB		Ethanolamine ammonia-lyase heavy chain	22	22	1	1	6214				1406	1418	1417	GCA_000583715_04344	GCA_000763165_03079	GCA_001192935_03028	GCA_001613085_02731	GCA_001613405_07542	GCA_001865855_05887	GCA_001885535_02294	GCA_002093935_03300	GCA_002356035_05059	GCA_003013595_05152	GCA_003667075_04620	GCA_007990715_02953	GCA_009712165_05546	GCA_009712405_05190	GCA_009712505_00969	GCA_009712515_06001	GCA_009712525_03352	GCA_009712555_04012	GCA_009712575_05461	GCA_014117305_00180	GCA_015209825_03467	GCA_018223685_05650
group_1941		hypothetical protein	22	22	1	1	6121				302	302	302	GCA_000583715_04360	GCA_000763165_03095	GCA_001192935_03044	GCA_001613085_04862	GCA_001613405_04461	GCA_001865855_05871	GCA_001885535_02310	GCA_002093935_03283	GCA_002356035_05043	GCA_003013595_05136	GCA_003667075_04604	GCA_007990715_02937	GCA_009712165_05530	GCA_009712405_05174	GCA_009712505_05932	GCA_009712515_05985	GCA_009712525_01404	GCA_009712555_04028	GCA_009712575_05445	GCA_014117305_00164	GCA_015209825_03451	GCA_018223685_05666
dut		Deoxyuridine 5'-triphosphate nucleotidohydrolase	22	22	1	1	6119				419	500	495	GCA_000583715_04362	GCA_000763165_03097	GCA_001192935_03046	GCA_001613085_04860	GCA_001613405_04459	GCA_001865855_05869	GCA_001885535_02312	GCA_002093935_03281	GCA_002356035_05041	GCA_003013595_05134	GCA_003667075_04602	GCA_007990715_02935	GCA_009712165_05528	GCA_009712405_05172	GCA_009712505_05930	GCA_009712515_05983	GCA_009712525_01402	GCA_009712555_04030	GCA_009712575_05443	GCA_014117305_00162	GCA_015209825_03449	GCA_018223685_05668
trkA_2		Trk system potassium uptake protein TrkA	22	22	1	1	6110				671	689	688	GCA_000583715_04368	GCA_000763165_03103	GCA_001192935_03052	GCA_001613085_04854	GCA_001613405_04453	GCA_001865855_05863	GCA_001885535_02318	GCA_002093935_03275	GCA_002356035_05035	GCA_003013595_05128	GCA_003667075_04596	GCA_007990715_02929	GCA_009712165_05522	GCA_009712405_05166	GCA_009712505_01899	GCA_009712515_05977	GCA_009712525_01396	GCA_009712555_04036	GCA_009712575_05437	GCA_014117305_00156	GCA_015209825_03443	GCA_018223685_05674
kimA_3		Potassium transporter KimA	22	22	1	1	6106				1979	2045	1982	GCA_000583715_04371	GCA_000763165_03106	GCA_001192935_03055	GCA_001613085_04852	GCA_001613405_04450	GCA_001865855_05860	GCA_001885535_02321	GCA_002093935_03272	GCA_002356035_05032	GCA_003013595_05125	GCA_003667075_04593	GCA_007990715_02926	GCA_009712165_05519	GCA_009712405_05163	GCA_009712505_01896	GCA_009712515_05974	GCA_009712525_01393	GCA_009712555_04039	GCA_009712575_05434	GCA_014117305_00153	GCA_015209825_03440	GCA_018223685_05677
group_1947		Metal reductase	22	22	1	1	6095				353	1199	1160	GCA_000583715_04378	GCA_000763165_03112	GCA_001192935_03062	GCA_001613085_04835	GCA_001613405_03503	GCA_001865855_05853	GCA_001885535_02328	GCA_002093935_03265	GCA_002356035_05025	GCA_003013595_05118	GCA_003667075_04586	GCA_007990715_02919	GCA_009712165_05512	GCA_009712405_05156	GCA_009712505_01889	GCA_009712515_05967	GCA_009712525_01386	GCA_009712555_04046	GCA_009712575_05427	GCA_014117305_00146	GCA_015209825_03433	GCA_018223685_05684
acnA		Aconitate hydratase A	22	22	1	1	11698				2792	2813	2793	GCA_000583715_04402	GCA_000763165_02149	GCA_001192935_02978	GCA_001613085_01754	GCA_001613405_02644	GCA_001865855_04917	GCA_001885535_03243	GCA_002093935_02248	GCA_002356035_04400	GCA_003013595_03335	GCA_003667075_03246	GCA_007990715_01900	GCA_009712165_04390	GCA_009712405_04721	GCA_009712505_04578	GCA_009712515_04821	GCA_009712525_06259	GCA_009712555_02192	GCA_009712575_01398	GCA_014117305_07080	GCA_015209825_02528	GCA_018223685_06598
group_1951		HTH-type transcriptional repressor	22	22	1	1	11697				563	569	566	GCA_000583715_04403	GCA_000763165_02148	GCA_001192935_02979	GCA_001613085_01753	GCA_001613405_02643	GCA_001865855_04918	GCA_001885535_03242	GCA_002093935_02249	GCA_002356035_04401	GCA_003013595_03334	GCA_003667075_03247	GCA_007990715_01901	GCA_009712165_04391	GCA_009712405_04722	GCA_009712505_04579	GCA_009712515_04822	GCA_009712525_06260	GCA_009712555_02191	GCA_009712575_01399	GCA_014117305_07081	GCA_015209825_02529	GCA_018223685_06597
group_1952		hypothetical protein	22	22	1	1	11681				245	272	246	GCA_000583715_04413	GCA_000763165_02138	GCA_001192935_02989	GCA_001613085_01747	GCA_001613405_02633	GCA_001865855_04928	GCA_001885535_03231	GCA_002093935_02259	GCA_002356035_04412	GCA_003013595_03324	GCA_003667075_03258	GCA_007990715_01911	GCA_009712165_04402	GCA_009712405_04733	GCA_009712505_00189	GCA_009712515_04833	GCA_009712525_05252	GCA_009712555_02181	GCA_009712575_01409	GCA_014117305_07091	GCA_015209825_02540	GCA_018223685_06586
dltA_6		D-alanine--D-alanyl carrier protein ligase	22	22	1	1	11623				3884	3911	3885	GCA_000583715_04431	GCA_000763165_02120	GCA_001192935_03007	GCA_001613085_07077	GCA_001613405_02608	GCA_001865855_04946	GCA_001885535_03213	GCA_002093935_02277	GCA_002356035_04430	GCA_003013595_03306	GCA_003667075_03276	GCA_007990715_01929	GCA_009712165_04420	GCA_009712405_00511	GCA_009712505_00207	GCA_009712515_02819	GCA_009712525_01578	GCA_009712555_02163	GCA_009712575_01427	GCA_014117305_07109	GCA_015209825_02558	GCA_018223685_06568
group_1954		putative oxidoreductase	22	22	1	1	13137				713	734	733	GCA_000583715_04445	GCA_000763165_02957	GCA_001192935_02906	GCA_001613085_03828	GCA_001613405_05543	GCA_001865855_00166	GCA_001885535_06932	GCA_002093935_03070	GCA_002356035_00569	GCA_003013595_01223	GCA_003667075_04326	GCA_007990715_02709	GCA_009712165_02766	GCA_009712405_05648	GCA_009712505_03356	GCA_009712515_06299	GCA_009712525_04032	GCA_009712555_04153	GCA_009712575_02387	GCA_014117305_03397	GCA_015209825_06668	GCA_018223685_02843
group_1955		hypothetical protein	22	22	1	1	13140				494	599	593	GCA_000583715_04448	GCA_000763165_02954	GCA_001192935_02909	GCA_001613085_03833	GCA_001613405_05540	GCA_001865855_00163	GCA_001885535_06929	GCA_002093935_03073	GCA_002356035_00572	GCA_003013595_01226	GCA_003667075_04329	GCA_007990715_02712	GCA_009712165_02763	GCA_009712405_05645	GCA_009712505_03359	GCA_009712515_06296	GCA_009712525_04029	GCA_009712555_04150	GCA_009712575_02390	GCA_014117305_03400	GCA_015209825_06671	GCA_018223685_02846
gpmA_2		2,3-bisphosphoglycerate-dependent phosphoglycerate mutase	22	22	1	1	13142				737	737	737	GCA_000583715_04450	GCA_000763165_02952	GCA_001192935_02911	GCA_001613085_03837	GCA_001613405_05537	GCA_001865855_00161	GCA_001885535_06927	GCA_002093935_03075	GCA_002356035_00574	GCA_003013595_01228	GCA_003667075_04331	GCA_007990715_02714	GCA_009712165_02761	GCA_009712405_05643	GCA_009712505_05257	GCA_009712515_06294	GCA_009712525_05011	GCA_009712555_04148	GCA_009712575_02392	GCA_014117305_03402	GCA_015209825_06673	GCA_018223685_02848
regX3_3		Sensory transduction protein regX3	22	22	1	1	13148				689	689	689	GCA_000583715_04456	GCA_000763165_02946	GCA_001192935_02917	GCA_001613085_03849	GCA_001613405_05531	GCA_001865855_00155	GCA_001885535_06921	GCA_002093935_03081	GCA_002356035_00580	GCA_003013595_01234	GCA_003667075_04337	GCA_007990715_02720	GCA_009712165_01307	GCA_009712405_05637	GCA_009712505_02632	GCA_009712515_06288	GCA_009712525_05005	GCA_009712555_04142	GCA_009712575_03701	GCA_014117305_03408	GCA_015209825_06679	GCA_018223685_02854
ppx1		Exopolyphosphatase 1	22	22	1	1	13155				908	914	913	GCA_000583715_04462	GCA_000763165_02940	GCA_001192935_02923	GCA_001613085_03852	GCA_001613405_05525	GCA_001865855_00149	GCA_001885535_06915	GCA_002093935_03087	GCA_002356035_00586	GCA_003013595_03414	GCA_003667075_04343	GCA_007990715_02726	GCA_009712165_01301	GCA_009712405_05631	GCA_009712505_02638	GCA_009712515_06282	GCA_009712525_06337	GCA_009712555_04136	GCA_009712575_03707	GCA_014117305_03414	GCA_015209825_06685	GCA_018223685_02860
group_1960		Putative DNA-binding proteinA	22	22	1	1	13161				245	281	246	GCA_000583715_04467	GCA_000763165_02935	GCA_001192935_02928	GCA_001613085_05401	GCA_001613405_05518	GCA_001865855_00144	GCA_001885535_06910	GCA_002093935_03092	GCA_002356035_00591	GCA_003013595_01022	GCA_003667075_04348	GCA_007990715_02731	GCA_009712165_01296	GCA_009712405_05626	GCA_009712505_02643	GCA_009712515_06277	GCA_009712525_06332	GCA_009712555_04131	GCA_009712575_01829	GCA_014117305_03419	GCA_015209825_06690	GCA_018223685_02865
group_1961		hypothetical protein	22	22	1	1	13166				1019	1037	1035	GCA_000583715_04471	GCA_000763165_02931	GCA_001192935_02932	GCA_001613085_05405	GCA_001613405_05514	GCA_001865855_00140	GCA_001885535_06906	GCA_002093935_03096	GCA_002356035_00595	GCA_003013595_01018	GCA_003667075_04352	GCA_007990715_02735	GCA_009712165_01292	GCA_009712405_05622	GCA_009712505_03494	GCA_009712515_06273	GCA_009712525_06328	GCA_009712555_04127	GCA_009712575_01833	GCA_014117305_03423	GCA_015209825_06694	GCA_018223685_02869
hemA		Glutamyl-tRNA reductase	22	22	1	1	13171				1376	1472	1391	GCA_000583715_04474	GCA_000763165_02928	GCA_001192935_02935	GCA_001613085_05408	GCA_001613405_05511	GCA_001865855_00137	GCA_001885535_06903	GCA_002093935_03099	GCA_002356035_00598	GCA_003013595_01015	GCA_003667075_04355	GCA_007990715_02738	GCA_009712165_01289	GCA_009712405_05619	GCA_009712505_03497	GCA_009712515_06270	GCA_009712525_06325	GCA_009712555_04124	GCA_009712575_01836	GCA_014117305_03426	GCA_015209825_06697	GCA_018223685_02872
cysG_1		Siroheme synthase	22	22	1	1	13177				1562	1574	1562	GCA_000583715_04476	GCA_000763165_02926	GCA_001192935_02937	GCA_001613085_05410	GCA_001613405_05509	GCA_001865855_00135	GCA_001885535_06901	GCA_002093935_03101	GCA_002356035_00600	GCA_003013595_01013	GCA_003667075_04357	GCA_007990715_02740	GCA_009712165_01287	GCA_009712405_05617	GCA_009712505_03499	GCA_009712515_06268	GCA_009712525_06323	GCA_009712555_04122	GCA_009712575_01838	GCA_014117305_03428	GCA_015209825_06699	GCA_018223685_02874
hemB		Delta-aminolevulinic acid dehydratase	22	22	1	1	13180				932	977	936	GCA_000583715_04479	GCA_000763165_02923	GCA_001192935_02940	GCA_001613085_05413	GCA_001613405_05502	GCA_001865855_00132	GCA_001885535_06898	GCA_002093935_03104	GCA_002356035_00603	GCA_003013595_01010	GCA_003667075_04360	GCA_007990715_02743	GCA_009712165_01284	GCA_009712405_05614	GCA_009712505_03502	GCA_009712515_06265	GCA_009712525_06320	GCA_009712555_04119	GCA_009712575_01841	GCA_014117305_03431	GCA_015209825_06702	GCA_018223685_02877
group_1966		hypothetical protein	22	22	1	1	13192				815	881	834	GCA_000583715_04489	GCA_000763165_02913	GCA_001192935_02950	GCA_001613085_05423	GCA_001613405_05493	GCA_001865855_00122	GCA_001885535_06888	GCA_002093935_03114	GCA_002356035_00613	GCA_003013595_02179	GCA_003667075_04370	GCA_007990715_02753	GCA_009712165_03683	GCA_009712405_03433	GCA_009712505_02649	GCA_009712515_03192	GCA_009712525_06309	GCA_009712555_04109	GCA_009712575_03093	GCA_014117305_03441	GCA_015209825_06712	GCA_018223685_02887
argR		Arginine repressor	22	22	1	1	2987				503	530	528	GCA_000583715_04524	GCA_000763165_02989	GCA_001192935_02871	GCA_001613085_03371	GCA_001613405_07764	GCA_001865855_03652	GCA_001885535_04535	GCA_002093935_04917	GCA_002356035_02827	GCA_003013595_05038	GCA_003667075_04294	GCA_007990715_02791	GCA_009712165_05346	GCA_009712405_03352	GCA_009712505_06683	GCA_009712515_05238	GCA_009712525_03044	GCA_009712555_03850	GCA_009712575_06712	GCA_014117305_05790	GCA_015209825_01241	GCA_018223685_07890
argF		Ornithine carbamoyltransferase	22	22	1	1	2984				932	944	943	GCA_000583715_04525	GCA_000763165_02990	GCA_001192935_02872	GCA_001613085_03370	GCA_001613405_07763	GCA_001865855_03651	GCA_001885535_04536	GCA_002093935_04916	GCA_002356035_02826	GCA_003013595_05037	GCA_003667075_04293	GCA_007990715_02790	GCA_009712165_05345	GCA_009712405_03351	GCA_009712505_06682	GCA_009712515_05237	GCA_009712525_03043	GCA_009712555_03851	GCA_009712575_06713	GCA_014117305_05789	GCA_015209825_01240	GCA_018223685_07891
argD		Acetylornithine aminotransferase	22	22	1	1	2983				1193	1202	1193	GCA_000583715_04526	GCA_000763165_02991	GCA_001192935_02873	GCA_001613085_03369	GCA_001613405_07762	GCA_001865855_03650	GCA_001885535_04537	GCA_002093935_04915	GCA_002356035_02825	GCA_003013595_05036	GCA_003667075_04292	GCA_007990715_02789	GCA_009712165_05344	GCA_009712405_03350	GCA_009712505_06681	GCA_009712515_05236	GCA_009712525_03042	GCA_009712555_03852	GCA_009712575_06714	GCA_014117305_05788	GCA_015209825_01239	GCA_018223685_07892
argB		Acetylglutamate kinase	22	22	1	1	2982				899	914	899	GCA_000583715_04527	GCA_000763165_02992	GCA_001192935_02874	GCA_001613085_03368	GCA_001613405_07761	GCA_001865855_03649	GCA_001885535_04538	GCA_002093935_04914	GCA_002356035_02824	GCA_003013595_05035	GCA_003667075_04291	GCA_007990715_02788	GCA_009712165_05343	GCA_009712405_03349	GCA_009712505_06680	GCA_009712515_05235	GCA_009712525_03041	GCA_009712555_03853	GCA_009712575_06715	GCA_014117305_05787	GCA_015209825_01238	GCA_018223685_07893
argJ		Arginine biosynthesis bifunctional protein ArgJ	22	22	1	1	2981				1208	1226	1208	GCA_000583715_04528	GCA_000763165_02993	GCA_001192935_02875	GCA_001613085_03367	GCA_001613405_07760	GCA_001865855_03648	GCA_001885535_04539	GCA_002093935_04913	GCA_002356035_02823	GCA_003013595_05034	GCA_003667075_04290	GCA_007990715_02787	GCA_009712165_05342	GCA_009712405_03348	GCA_009712505_06679	GCA_009712515_05234	GCA_009712525_03040	GCA_009712555_03854	GCA_009712575_06716	GCA_014117305_05786	GCA_015209825_01237	GCA_018223685_07894
argC		N-acetyl-gamma-glutamyl-phosphate reductase	22	22	1	1	2980				1034	1082	1058	GCA_000583715_04529	GCA_000763165_02994	GCA_001192935_02876	GCA_001613085_03366	GCA_001613405_07759	GCA_001865855_03647	GCA_001885535_04540	GCA_002093935_04912	GCA_002356035_02822	GCA_003013595_05033	GCA_003667075_04289	GCA_007990715_02786	GCA_009712165_05341	GCA_009712405_03347	GCA_009712505_06678	GCA_009712515_05233	GCA_009712525_03039	GCA_009712555_03855	GCA_009712575_06717	GCA_014117305_05785	GCA_015209825_01236	GCA_018223685_07895
tdcF		Putative reactive intermediate deaminase TdcF	22	22	1	1	2943				338	407	344	GCA_000583715_04542	GCA_000763165_03007	GCA_001192935_02889	GCA_001613085_03352	GCA_001613405_07743	GCA_001865855_03634	GCA_001885535_04553	GCA_002093935_04899	GCA_002356035_02809	GCA_003013595_05020	GCA_003667075_04276	GCA_007990715_02773	GCA_009712165_05328	GCA_009712405_03334	GCA_009712505_01706	GCA_009712515_05220	GCA_009712525_01997	GCA_009712555_03868	GCA_009712575_06730	GCA_014117305_05772	GCA_015209825_01223	GCA_018223685_00013
ahpE		Alkyl hydroperoxide reductase E	22	22	1	1	10851				464	464	464	GCA_000583715_04555	GCA_000763165_02062	GCA_001192935_02801	GCA_001613085_07459	GCA_001613405_04759	GCA_001865855_03004	GCA_001885535_05180	GCA_002093935_02430	GCA_002356035_05628	GCA_003013595_03069	GCA_003667075_03098	GCA_007990715_04709	GCA_009712165_04286	GCA_009712405_01814	GCA_009712505_04257	GCA_009712515_07069	GCA_009712525_01351	GCA_009712555_01968	GCA_009712575_06063	GCA_014117305_05147	GCA_015209825_00537	GCA_018223685_00638
aceE		Pyruvate dehydrogenase E1 component	22	22	1	1	10856				2798	2900	2894	GCA_000583715_04558	GCA_000763165_02065	GCA_001192935_02804	GCA_001613085_07456	GCA_001613405_04755	GCA_001865855_03001	GCA_001885535_05183	GCA_002093935_02433	GCA_002356035_05631	GCA_003013595_03072	GCA_003667075_03101	GCA_007990715_04706	GCA_009712165_04283	GCA_009712405_01811	GCA_009712505_04260	GCA_009712515_07066	GCA_009712525_01348	GCA_009712555_01971	GCA_009712575_06066	GCA_014117305_05144	GCA_015209825_00534	GCA_018223685_00641
group_1979		putative protein	22	22	1	1	10857				1328	1331	1330	GCA_000583715_04559	GCA_000763165_02066	GCA_001192935_02805	GCA_001613085_07455	GCA_001613405_04754	GCA_001865855_03000	GCA_001885535_05184	GCA_002093935_02434	GCA_002356035_05632	GCA_003013595_03073	GCA_003667075_03102	GCA_007990715_04705	GCA_009712165_04282	GCA_009712405_01810	GCA_009712505_04261	GCA_009712515_07065	GCA_009712525_01347	GCA_009712555_01972	GCA_009712575_06067	GCA_014117305_05143	GCA_015209825_00533	GCA_018223685_00642
yceD_2		General stress protein 16U	22	22	1	1	5604				575	575	575	GCA_000583715_03364	GCA_000763165_03990	GCA_001192935_04016	GCA_001613085_02800	GCA_001613405_01395	GCA_001865855_01672	GCA_001885535_06457	GCA_002093935_03036	GCA_002356035_06794	GCA_003013595_04982	GCA_003667075_05710	GCA_007990715_03798	GCA_009712165_06679	GCA_009712405_05274	GCA_009712505_05738	GCA_009712515_01525	GCA_009712525_05047	GCA_009712555_05592	GCA_009712575_04176	GCA_014117305_03869	GCA_015209825_07801	GCA_018223685_03317
fabD_1		Malonyl CoA-acyl carrier protein transacylase	22	22	1	1	10858				869	869	869	GCA_000583715_04560	GCA_000763165_02067	GCA_001192935_02806	GCA_001613085_07454	GCA_001613405_04753	GCA_001865855_02999	GCA_001885535_05185	GCA_002093935_02435	GCA_002356035_05633	GCA_003013595_03074	GCA_003667075_03103	GCA_007990715_04704	GCA_009712165_04281	GCA_009712405_01809	GCA_009712505_04262	GCA_009712515_07064	GCA_009712525_01346	GCA_009712555_01973	GCA_009712575_06068	GCA_014117305_05142	GCA_015209825_00532	GCA_018223685_00643
acpM		Meromycolate extension acyl carrier protein	22	22	1	1	10859				299	305	304	GCA_000583715_04561	GCA_000763165_02068	GCA_001192935_02807	GCA_001613085_07453	GCA_001613405_04752	GCA_001865855_02998	GCA_001885535_05186	GCA_002093935_02436	GCA_002356035_05634	GCA_003013595_03075	GCA_003667075_03104	GCA_007990715_04703	GCA_009712165_04280	GCA_009712405_01808	GCA_009712505_04263	GCA_009712515_07063	GCA_009712525_01345	GCA_009712555_01974	GCA_009712575_06069	GCA_014117305_05141	GCA_015209825_00531	GCA_018223685_00644
accD6		putative propionyl-CoA carboxylase beta chain 6	22	22	1	1	10876				1430	1430	1430	GCA_000583715_04563	GCA_000763165_02070	GCA_001192935_02809	GCA_001613085_07451	GCA_001613405_04750	GCA_001865855_02996	GCA_001885535_05188	GCA_002093935_02438	GCA_002356035_05636	GCA_003013595_03077	GCA_003667075_03106	GCA_007990715_04701	GCA_009712165_04278	GCA_009712405_01806	GCA_009712505_04265	GCA_009712515_07061	GCA_009712525_01343	GCA_009712555_01976	GCA_009712575_06071	GCA_014117305_05139	GCA_015209825_00529	GCA_018223685_00646
lnrK_1		Transcriptional regulatory protein LnrK	22	22	1	1	1208				662	704	663	GCA_000583715_04606	GCA_000763165_02835	GCA_001192935_02748	GCA_001613085_01577	GCA_001613405_00372	GCA_001865855_00312	GCA_001885535_00120	GCA_002093935_02896	GCA_002356035_07270	GCA_003013595_04792	GCA_003667075_04260	GCA_007990715_02590	GCA_009712165_05208	GCA_009712405_04589	GCA_009712505_02975	GCA_009712515_05796	GCA_009712525_03106	GCA_009712555_03635	GCA_009712575_01918	GCA_014117305_02352	GCA_015209825_05618	GCA_018223685_01798
lsr2_2		Nucleoid-associated protein Lsr2	22	22	1	1	1200				362	362	362	GCA_000583715_04614	GCA_000763165_02827	GCA_001192935_02756	GCA_001613085_01589	GCA_001613405_00383	GCA_001865855_00320	GCA_001885535_00112	GCA_002093935_02904	GCA_002356035_07278	GCA_003013595_04800	GCA_003667075_04252	GCA_007990715_02598	GCA_009712165_05216	GCA_009712405_04597	GCA_009712505_02983	GCA_009712515_05804	GCA_009712525_03114	GCA_009712555_03643	GCA_009712575_01910	GCA_014117305_02360	GCA_015209825_05626	GCA_018223685_01806
yceD_1		General stress protein 16U	22	22	1	1	15229				575	644	578	GCA_000583715_04101	GCA_000763165_03370	GCA_001192935_03829	GCA_001613085_06526	GCA_001613405_01036	GCA_001865855_00492	GCA_001885535_07204	GCA_002093935_03250	GCA_002356035_07635	GCA_003013595_05103	GCA_003667075_04912	GCA_007990715_03070	GCA_009712165_01500	GCA_009712405_00224	GCA_009712505_07077	GCA_009712515_00904	GCA_009712525_00567	GCA_009712555_04608	GCA_009712575_00396	GCA_014117305_02714	GCA_015209825_05980	GCA_018223685_02158
lysS1		Lysine--tRNA ligase 1	22	22	1	1	1196				1490	1565	1493	GCA_000583715_04615	GCA_000763165_02826	GCA_001192935_02757	GCA_001613085_01590	GCA_001613405_00384	GCA_001865855_00321	GCA_001885535_00111	GCA_002093935_02905	GCA_002356035_07279	GCA_003013595_04801	GCA_003667075_04251	GCA_007990715_02599	GCA_009712165_05217	GCA_009712405_04598	GCA_009712505_02984	GCA_009712515_05805	GCA_009712525_03115	GCA_009712555_03644	GCA_009712575_01909	GCA_014117305_02361	GCA_015209825_05627	GCA_018223685_01807
coaX		Type III pantothenate kinase	22	22	1	1	1193				782	794	793	GCA_000583715_04618	GCA_000763165_02823	GCA_001192935_02760	GCA_001613085_01593	GCA_001613405_00387	GCA_001865855_00324	GCA_001885535_00108	GCA_002093935_02908	GCA_002356035_07282	GCA_003013595_04804	GCA_003667075_04248	GCA_007990715_02602	GCA_009712165_05220	GCA_009712405_04601	GCA_009712505_02987	GCA_009712515_05808	GCA_009712525_03118	GCA_009712555_03647	GCA_009712575_01906	GCA_014117305_02364	GCA_015209825_05630	GCA_018223685_01810
panD		Aspartate 1-decarboxylase	22	22	1	1	1192				419	422	419	GCA_000583715_04619	GCA_000763165_02822	GCA_001192935_02761	GCA_001613085_01594	GCA_001613405_00388	GCA_001865855_00325	GCA_001885535_00107	GCA_002093935_02909	GCA_002356035_07283	GCA_003013595_04805	GCA_003667075_04247	GCA_007990715_02603	GCA_009712165_05221	GCA_009712405_04602	GCA_009712505_02988	GCA_009712515_05809	GCA_009712525_03119	GCA_009712555_03648	GCA_009712575_01905	GCA_014117305_02365	GCA_015209825_05631	GCA_018223685_01811
folE		GTP cyclohydrolase 1	22	22	1	1	1177				620	740	639	GCA_000583715_04627	GCA_000763165_02814	GCA_001192935_02769	GCA_001613085_07808	GCA_001613405_00397	GCA_001865855_00333	GCA_001885535_00099	GCA_002093935_02917	GCA_002356035_07291	GCA_003013595_04813	GCA_003667075_04239	GCA_007990715_02611	GCA_009712165_05229	GCA_009712405_04610	GCA_009712505_02996	GCA_009712515_05817	GCA_009712525_03127	GCA_009712555_03656	GCA_009712575_01897	GCA_014117305_02373	GCA_015209825_05639	GCA_018223685_01819
group_1995		hypothetical protein	22	22	1	1	1174				824	857	825	GCA_000583715_04630	GCA_000763165_02811	GCA_001192935_02772	GCA_001613085_07052	GCA_001613405_00400	GCA_001865855_00336	GCA_001885535_00096	GCA_002093935_02920	GCA_002356035_07294	GCA_003013595_04816	GCA_003667075_04236	GCA_007990715_02614	GCA_009712165_05232	GCA_009712405_04613	GCA_009712505_02999	GCA_009712515_05820	GCA_009712525_03130	GCA_009712555_03659	GCA_009712575_01894	GCA_014117305_02376	GCA_015209825_05642	GCA_018223685_01822
gltC_4		HTH-type transcriptional regulator GltC	22	22	1	1	1159				887	896	887	GCA_000583715_04638	GCA_000763165_02803	GCA_001192935_02780	GCA_001613085_07055	GCA_001613405_00412	GCA_001865855_00344	GCA_001885535_00088	GCA_002093935_02928	GCA_002356035_07302	GCA_003013595_04824	GCA_003667075_04228	GCA_007990715_02622	GCA_009712165_05240	GCA_009712405_04621	GCA_009712505_03007	GCA_009712515_05828	GCA_009712525_03138	GCA_009712555_03667	GCA_009712575_01886	GCA_014117305_02384	GCA_015209825_05650	GCA_018223685_01830
ylmA_2		putative ABC transporter ATP-binding protein YlmA	22	22	1	1	12739				833	836	833	GCA_000583715_04656	GCA_000763165_02250	GCA_001192935_02682	GCA_001613085_02340	GCA_001613405_06174	GCA_001865855_06680	GCA_001885535_01498	GCA_002093935_07467	GCA_002356035_01945	GCA_003013595_01692	GCA_003667075_03423	GCA_007990715_02537	GCA_009712165_04602	GCA_009712405_04857	GCA_009712505_06024	GCA_009712515_05948	GCA_009712525_07035	GCA_009712555_05268	GCA_009712575_05710	GCA_014117305_00977	GCA_015209825_04262	GCA_018223685_04853
COQ5_6		2-methoxy-6-polyprenyl-1,4-benzoquinol methylase, mitochondrial	22	22	1	1	12734				977	977	977	GCA_000583715_04660	GCA_000763165_02246	GCA_001192935_02686	GCA_001613085_02343	GCA_001613405_06180	GCA_001865855_06676	GCA_001885535_01503	GCA_002093935_02888	GCA_002356035_01949	GCA_003013595_01826	GCA_003667075_03427	GCA_007990715_02533	GCA_009712165_04598	GCA_009712405_04853	GCA_009712505_06028	GCA_009712515_05944	GCA_009712525_07031	GCA_009712555_05272	GCA_009712575_05714	GCA_014117305_00972	GCA_015209825_04257	GCA_018223685_04858
group_2001		Putative acetyltransferase	22	22	1	1	12724				737	746	740	GCA_000583715_04665	GCA_000763165_02241	GCA_001192935_02691	GCA_001613085_02347	GCA_001613405_06190	GCA_001865855_06671	GCA_001885535_01508	GCA_002093935_02883	GCA_002356035_01954	GCA_003013595_01831	GCA_003667075_03432	GCA_007990715_02528	GCA_009712165_04593	GCA_009712405_04848	GCA_009712505_06033	GCA_009712515_05939	GCA_009712525_07026	GCA_009712555_05277	GCA_009712575_05719	GCA_014117305_00967	GCA_015209825_04252	GCA_018223685_04863
group_2002		Glycogen synthase	22	22	1	1	12715				1253	1262	1261	GCA_000583715_04670	GCA_000763165_02236	GCA_001192935_02696	GCA_001613085_02352	GCA_001613405_06199	GCA_001865855_06666	GCA_001885535_01513	GCA_002093935_02878	GCA_002356035_01959	GCA_003013595_01836	GCA_003667075_03437	GCA_007990715_02523	GCA_009712165_04588	GCA_009712405_04843	GCA_009712505_06038	GCA_009712515_05934	GCA_009712525_07021	GCA_009712555_05282	GCA_009712575_05724	GCA_014117305_00962	GCA_015209825_04247	GCA_018223685_04868
group_2003		putative 1,4-alpha-glucan branching enzyme	22	22	1	1	12714				1544	1553	1552	GCA_000583715_04671	GCA_000763165_02235	GCA_001192935_02697	GCA_001613085_02353	GCA_001613405_06198	GCA_001865855_06665	GCA_001885535_01514	GCA_002093935_02877	GCA_002356035_01960	GCA_003013595_01837	GCA_003667075_03438	GCA_007990715_02522	GCA_009712165_04587	GCA_009712405_04842	GCA_009712505_06039	GCA_009712515_05933	GCA_009712525_07020	GCA_009712555_05283	GCA_009712575_05725	GCA_014117305_00961	GCA_015209825_04246	GCA_018223685_04869
group_2004		putative S-adenosylmethionine-dependent methyltransferase/MSMEI_2290	22	22	1	1	12713				770	803	772	GCA_000583715_04672	GCA_000763165_02234	GCA_001192935_02698	GCA_001613085_02354	GCA_001613405_06197	GCA_001865855_06664	GCA_001885535_01515	GCA_002093935_02876	GCA_002356035_01961	GCA_003013595_01838	GCA_003667075_03439	GCA_007990715_02521	GCA_009712165_04586	GCA_009712405_04841	GCA_009712505_06040	GCA_009712515_05932	GCA_009712525_07019	GCA_009712555_05284	GCA_009712575_05726	GCA_014117305_00960	GCA_015209825_04245	GCA_018223685_04870
etfB		Electron transfer flavoprotein subunit beta	22	22	1	1	12712				785	785	785	GCA_000583715_04673	GCA_000763165_02233	GCA_001192935_02699	GCA_001613085_02355	GCA_001613405_06196	GCA_001865855_06663	GCA_001885535_01516	GCA_002093935_02875	GCA_002356035_01962	GCA_003013595_01839	GCA_003667075_03440	GCA_007990715_02520	GCA_009712165_04585	GCA_009712405_04840	GCA_009712505_06041	GCA_009712515_05931	GCA_009712525_07018	GCA_009712555_05285	GCA_009712575_05727	GCA_014117305_00959	GCA_015209825_04244	GCA_018223685_04871
etfA		Electron transfer flavoprotein subunit alpha	22	22	1	1	12711				956	959	958	GCA_000583715_04674	GCA_000763165_02232	GCA_001192935_02700	GCA_001613085_02356	GCA_001613405_06195	GCA_001865855_06662	GCA_001885535_01517	GCA_002093935_02874	GCA_002356035_01963	GCA_003013595_01840	GCA_003667075_03441	GCA_007990715_02519	GCA_009712165_04584	GCA_009712405_04839	GCA_009712505_06042	GCA_009712515_05930	GCA_009712525_07017	GCA_009712555_05286	GCA_009712575_05728	GCA_014117305_00958	GCA_015209825_04243	GCA_018223685_04872
argP		HTH-type transcriptional regulator ArgP	22	22	1	1	12702				854	860	859	GCA_000583715_04679	GCA_000763165_02227	GCA_001192935_02705	GCA_001613085_02359	GCA_001613405_06209	GCA_001865855_06657	GCA_001885535_01522	GCA_002093935_02869	GCA_002356035_01968	GCA_003013595_01845	GCA_003667075_03446	GCA_007990715_02514	GCA_009712165_04579	GCA_009712405_04834	GCA_009712505_06047	GCA_009712515_05925	GCA_009712525_07012	GCA_009712555_05291	GCA_009712575_05733	GCA_014117305_00953	GCA_015209825_04238	GCA_018223685_04877
mnmA		tRNA-specific 2-thiouridylase MnmA	22	22	1	1	12682				1118	1121	1120	GCA_000583715_04695	GCA_000763165_02211	GCA_001192935_02721	GCA_001613085_04065	GCA_001613405_06224	GCA_001865855_06641	GCA_001885535_01538	GCA_002093935_02853	GCA_002356035_01984	GCA_003013595_01861	GCA_003667075_03462	GCA_007990715_02498	GCA_009712165_04563	GCA_009712405_00646	GCA_009712505_03215	GCA_009712515_01210	GCA_009712525_04381	GCA_009712555_00201	GCA_009712575_02481	GCA_014117305_00937	GCA_015209825_04222	GCA_018223685_04893
gatC		Glutamyl-tRNA(Gln) amidotransferase subunit C	22	22	1	1	12656				296	299	298	GCA_000583715_04707	GCA_000763165_02199	GCA_001192935_02734	GCA_001613085_04073	GCA_001613405_06237	GCA_001865855_06628	GCA_001885535_01551	GCA_002093935_02840	GCA_002356035_01997	GCA_003013595_01874	GCA_003667075_03474	GCA_007990715_02486	GCA_009712165_04551	GCA_009712405_00634	GCA_009712505_03016	GCA_009712515_01197	GCA_009712525_04046	GCA_009712555_00213	GCA_009712575_02648	GCA_014117305_00924	GCA_015209825_04209	GCA_018223685_04906
degU_3		Transcriptional regulatory protein DegU	22	22	1	1	12649				659	665	659	GCA_000583715_04713	GCA_000763165_02193	GCA_001192935_02740	GCA_001613085_04078	GCA_001613405_06246	GCA_001865855_06622	GCA_001885535_01557	GCA_002093935_02834	GCA_002356035_02003	GCA_003013595_01880	GCA_003667075_03480	GCA_007990715_02480	GCA_009712165_04545	GCA_009712405_00628	GCA_009712505_03022	GCA_009712515_01190	GCA_009712525_04040	GCA_009712555_00219	GCA_009712575_02654	GCA_014117305_00918	GCA_015209825_04203	GCA_018223685_04912
group_2020		hypothetical protein	22	22	1	1	4395				314	314	314	GCA_000583715_04766	GCA_000763165_07105	GCA_001192935_02630	GCA_001613085_03124	GCA_001613405_03190	GCA_001865855_04660	GCA_001885535_03606	GCA_002093935_07205	GCA_002356035_04150	GCA_003013595_04736	GCA_003667075_03051	GCA_007990715_07042	GCA_009712165_04072	GCA_009712405_04011	GCA_009712505_01125	GCA_009712515_05524	GCA_009712525_05870	GCA_009712555_03080	GCA_009712575_00164	GCA_014117305_06718	GCA_015209825_02170	GCA_018223685_06962
nusA		Transcription termination/antitermination protein NusA	22	22	1	1	8327				1028	1082	1077	GCA_000583715_04778	GCA_000763165_02780	GCA_001192935_02618	GCA_001613085_06258	GCA_001613405_07831	GCA_001865855_06290	GCA_001885535_01890	GCA_002093935_07259	GCA_002356035_05465	GCA_003013595_04691	GCA_003667075_04109	GCA_007990715_02441	GCA_009712165_04100	GCA_009712405_04152	GCA_009712505_03056	GCA_009712515_04843	GCA_009712525_05615	GCA_009712555_03538	GCA_009712575_04097	GCA_014117305_00585	GCA_015209825_03871	GCA_018223685_05245
infB		Translation initiation factor IF-2	22	22	1	1	8328				1805	1832	1807	GCA_000583715_04780	GCA_000763165_02778	GCA_001192935_02617	GCA_001613085_06918	GCA_001613405_07830	GCA_001865855_06289	GCA_001885535_01891	GCA_002093935_03208	GCA_002356035_05464	GCA_003013595_04693	GCA_003667075_04111	GCA_007990715_02442	GCA_009712165_05506	GCA_009712405_03752	GCA_009712505_03055	GCA_009712515_00058	GCA_009712525_05430	GCA_009712555_03537	GCA_009712575_06864	GCA_014117305_00584	GCA_015209825_03870	GCA_018223685_05246
rbfA		Ribosome-binding factor A	22	22	1	1	8335				446	449	448	GCA_000583715_04782	GCA_000763165_02776	GCA_001192935_02615	GCA_001613085_06916	GCA_001613405_07828	GCA_001865855_06287	GCA_001885535_01893	GCA_002093935_03206	GCA_002356035_05462	GCA_003013595_04695	GCA_003667075_04113	GCA_007990715_02444	GCA_009712165_05504	GCA_009712405_03750	GCA_009712505_03053	GCA_009712515_00056	GCA_009712525_05428	GCA_009712555_03535	GCA_009712575_06862	GCA_014117305_00582	GCA_015209825_03868	GCA_018223685_05248
glf		UDP-galactopyranose mutase	22	22	1	1	11515				1196	1238	1217	GCA_000583715_04830	GCA_000763165_02708	GCA_001192935_02548	GCA_001613085_05804	GCA_001613405_00703	GCA_001865855_00779	GCA_001885535_07469	GCA_002093935_05345	GCA_002356035_00147	GCA_003013595_04545	GCA_003667075_04071	GCA_007990715_02403	GCA_009712165_05060	GCA_009712405_03154	GCA_009712505_02067	GCA_009712515_03470	GCA_009712525_01027	GCA_009712555_03460	GCA_009712575_03190	GCA_014117305_02979	GCA_015209825_06247	GCA_018223685_02423
glfT2_1		Galactofuranosyltransferase GlfT2	22	22	1	1	11516				1922	1961	1958	GCA_000583715_04831	GCA_000763165_02709	GCA_001192935_02549	GCA_001613085_05805	GCA_001613405_00702	GCA_001865855_00780	GCA_001885535_07470	GCA_002093935_05346	GCA_002356035_00148	GCA_003013595_04546	GCA_003667075_04072	GCA_007990715_02404	GCA_009712165_05061	GCA_009712405_03155	GCA_009712505_02068	GCA_009712515_03471	GCA_009712525_01028	GCA_009712555_03459	GCA_009712575_03191	GCA_014117305_02980	GCA_015209825_06248	GCA_018223685_02424
group_2036		Long-chain-fatty-acid--AMP ligase FadD32	22	22	1	1	11543				1910	1922	1921	GCA_000583715_04845	GCA_000763165_02723	GCA_001192935_02563	GCA_001613085_05816	GCA_001613405_00688	GCA_001865855_00794	GCA_001885535_07484	GCA_002093935_04948	GCA_002356035_00162	GCA_003013595_04560	GCA_003667075_04086	GCA_007990715_02418	GCA_009712165_05075	GCA_009712405_03169	GCA_009712505_02082	GCA_009712515_06361	GCA_009712525_00710	GCA_009712555_03445	GCA_009712575_03205	GCA_014117305_02994	GCA_015209825_06263	GCA_018223685_02438
dprE1_1		Decaprenylphosphoryl-beta-D-ribose oxidase	22	22	1	1	11569				1427	1520	1513	GCA_000583715_04860	GCA_000763165_02738	GCA_001192935_02578	GCA_001613085_05833	GCA_001613405_00676	GCA_001865855_00809	GCA_001885535_07500	GCA_002093935_04964	GCA_002356035_00177	GCA_003013595_04576	GCA_003667075_04101	GCA_007990715_02433	GCA_009712165_05090	GCA_009712405_03184	GCA_009712505_02097	GCA_009712515_04931	GCA_009712525_05948	GCA_009712555_03430	GCA_009712575_03220	GCA_014117305_03010	GCA_015209825_06279	GCA_018223685_02454
group_2040		hypothetical protein	22	22	1	1	3173				791	791	791	GCA_000583715_04873	GCA_000763165_04269	GCA_001192935_02490	GCA_001613085_04204	GCA_001613405_05149	GCA_001865855_05476	GCA_001885535_04240	GCA_002093935_01933	GCA_002356035_03395	GCA_003013595_02273	GCA_003667075_06269	GCA_007990715_04252	GCA_009712165_07008	GCA_009712405_02021	GCA_009712505_03031	GCA_009712515_01496	GCA_009712525_02668	GCA_009712555_05925	GCA_009712575_05366	GCA_014117305_06085	GCA_015209825_01537	GCA_018223685_07593
argS		Arginine--tRNA ligase	22	22	1	1	10332				1484	1661	1495	GCA_000583715_04929	GCA_000763165_00028	GCA_001192935_00200	GCA_001613085_02648	GCA_001613405_07953	GCA_001865855_07213	GCA_001885535_00925	GCA_002093935_00819	GCA_002356035_01376	GCA_003013595_03950	GCA_003667075_00100	GCA_007990715_00124	GCA_009712165_06554	GCA_009712405_02371	GCA_009712505_02506	GCA_009712515_02874	GCA_009712525_00934	GCA_009712555_03784	GCA_009712575_02799	GCA_014117305_01549	GCA_015209825_04814	GCA_018223685_00992
lysA_1		Diaminopimelate decarboxylase	22	22	1	1	10331				1421	1421	1421	GCA_000583715_04930	GCA_000763165_00027	GCA_001192935_00201	GCA_001613085_02649	GCA_001613405_07954	GCA_001865855_07212	GCA_001885535_00926	GCA_002093935_00820	GCA_002356035_01377	GCA_003013595_03951	GCA_003667075_00101	GCA_007990715_00123	GCA_009712165_06553	GCA_009712405_02370	GCA_009712505_02507	GCA_009712515_02873	GCA_009712525_00933	GCA_009712555_03785	GCA_009712575_02800	GCA_014117305_01548	GCA_015209825_04813	GCA_018223685_00991
hom		Homoserine dehydrogenase	22	22	1	1	10330				1328	1340	1328	GCA_000583715_04931	GCA_000763165_00026	GCA_001192935_00202	GCA_001613085_02650	GCA_001613405_07955	GCA_001865855_07211	GCA_001885535_00927	GCA_002093935_00821	GCA_002356035_01378	GCA_003013595_03952	GCA_003667075_00102	GCA_007990715_00122	GCA_009712165_06552	GCA_009712405_02369	GCA_009712505_02508	GCA_009712515_02872	GCA_009712525_00932	GCA_009712555_03786	GCA_009712575_02801	GCA_014117305_01547	GCA_015209825_04812	GCA_018223685_00990
thrC		Threonine synthase	22	22	1	1	10329				1088	1094	1088	GCA_000583715_04932	GCA_000763165_00025	GCA_001192935_00203	GCA_001613085_02651	GCA_001613405_07956	GCA_001865855_07210	GCA_001885535_00928	GCA_002093935_00822	GCA_002356035_01379	GCA_003013595_03953	GCA_003667075_00103	GCA_007990715_00121	GCA_009712165_06551	GCA_009712405_02368	GCA_009712505_02509	GCA_009712515_02871	GCA_009712525_00931	GCA_009712555_03787	GCA_009712575_02802	GCA_014117305_01546	GCA_015209825_04811	GCA_018223685_00989
rho_1		Transcription termination factor Rho	22	22	1	1	10327				1862	2153	1876	GCA_000583715_04934	GCA_000763165_00023	GCA_001192935_00205	GCA_001613085_02653	GCA_001613405_07958	GCA_001865855_07208	GCA_001885535_00930	GCA_002093935_00824	GCA_002356035_01381	GCA_003013595_03955	GCA_003667075_00105	GCA_007990715_00119	GCA_009712165_06549	GCA_009712405_02366	GCA_009712505_02511	GCA_009712515_02869	GCA_009712525_00929	GCA_009712555_03789	GCA_009712575_02804	GCA_014117305_01544	GCA_015209825_04809	GCA_018223685_00987
rpmE		50S ribosomal protein L31	22	22	1	1	10326				221	236	224	GCA_000583715_04935	GCA_000763165_00022	GCA_001192935_00206	GCA_001613085_02654	GCA_001613405_07960	GCA_001865855_07207	GCA_001885535_00931	GCA_002093935_00825	GCA_002356035_01382	GCA_003013595_03956	GCA_003667075_00106	GCA_007990715_00118	GCA_009712165_06548	GCA_009712405_02365	GCA_009712505_02512	GCA_009712515_02868	GCA_009712525_00928	GCA_009712555_03790	GCA_009712575_02805	GCA_014117305_01543	GCA_015209825_04808	GCA_018223685_00986
prfA		Peptide chain release factor 1	22	22	1	1	10324				1070	1082	1078	GCA_000583715_04936	GCA_000763165_00021	GCA_001192935_00207	GCA_001613085_02655	GCA_001613405_07961	GCA_001865855_07206	GCA_001885535_00932	GCA_002093935_00826	GCA_002356035_01383	GCA_003013595_03957	GCA_003667075_00107	GCA_007990715_00117	GCA_009712165_06547	GCA_009712405_02364	GCA_009712505_02513	GCA_009712515_02279	GCA_009712525_00927	GCA_009712555_03791	GCA_009712575_02806	GCA_014117305_01542	GCA_015209825_04807	GCA_018223685_00985
group_2054		Putative threonylcarbamoyl-AMP synthase	22	22	1	1	10317				665	674	673	GCA_000583715_04940	GCA_000763165_00017	GCA_001192935_00211	GCA_001613085_02657	GCA_001613405_07965	GCA_001865855_07202	GCA_001885535_00936	GCA_002093935_00830	GCA_002356035_01387	GCA_003013595_03961	GCA_003667075_00111	GCA_007990715_00113	GCA_009712165_06543	GCA_009712405_02360	GCA_009712505_02517	GCA_009712515_02275	GCA_009712525_00923	GCA_009712555_03795	GCA_009712575_02810	GCA_014117305_01538	GCA_015209825_04803	GCA_018223685_00981
wecA		Decaprenyl-phosphate N-acetylglucosaminephosphotransferase	22	22	1	1	10316				1130	1193	1190	GCA_000583715_04941	GCA_000763165_00016	GCA_001192935_00212	GCA_001613085_02658	GCA_001613405_07966	GCA_001865855_07201	GCA_001885535_00937	GCA_002093935_00831	GCA_002356035_01388	GCA_003013595_03962	GCA_003667075_00112	GCA_007990715_00112	GCA_009712165_06542	GCA_009712405_02359	GCA_009712505_02518	GCA_009712515_02274	GCA_009712525_00922	GCA_009712555_03796	GCA_009712575_02811	GCA_014117305_01537	GCA_015209825_04802	GCA_018223685_00980
atpB_1		ATP synthase subunit a	22	22	1	1	10314				725	854	777	GCA_000583715_04943	GCA_000763165_00014	GCA_001192935_00214	GCA_001613085_02661	GCA_001613405_07968	GCA_001865855_07199	GCA_001885535_00939	GCA_002093935_00833	GCA_002356035_01390	GCA_003013595_03964	GCA_003667075_00114	GCA_007990715_00110	GCA_009712165_06540	GCA_009712405_02357	GCA_009712505_02520	GCA_009712515_02272	GCA_009712525_00920	GCA_009712555_03798	GCA_009712575_02813	GCA_014117305_01535	GCA_015209825_04800	GCA_018223685_00978
atpH_1		ATP synthase subunit c	22	22	1	1	10313				245	248	245	GCA_000583715_04944	GCA_000763165_00013	GCA_001192935_00215	GCA_001613085_02662	GCA_001613405_07969	GCA_001865855_07198	GCA_001885535_00940	GCA_002093935_00834	GCA_002356035_01391	GCA_003013595_03965	GCA_003667075_00115	GCA_007990715_00109	GCA_009712165_06539	GCA_009712405_02356	GCA_009712505_02521	GCA_009712515_02271	GCA_009712525_00919	GCA_009712555_03799	GCA_009712575_02814	GCA_014117305_01534	GCA_015209825_04799	GCA_018223685_00977
atpA_1		ATP synthase subunit alpha	22	22	1	1	10309				1637	1640	1637	GCA_000583715_04947	GCA_000763165_00010	GCA_001192935_00218	GCA_001613085_02665	GCA_001613405_07972	GCA_001865855_07195	GCA_001885535_00943	GCA_002093935_00837	GCA_002356035_01394	GCA_003013595_03968	GCA_003667075_00118	GCA_007990715_00106	GCA_009712165_06536	GCA_009712405_02353	GCA_009712505_02524	GCA_009712515_02268	GCA_009712525_00916	GCA_009712555_03802	GCA_009712575_02817	GCA_014117305_01531	GCA_015209825_04796	GCA_018223685_00974
atpG		ATP synthase gamma chain	22	22	1	1	10307				971	971	971	GCA_000583715_04948	GCA_000763165_00009	GCA_001192935_00219	GCA_001613085_02666	GCA_001613405_07973	GCA_001865855_07194	GCA_001885535_00944	GCA_002093935_00838	GCA_002356035_01395	GCA_003013595_03969	GCA_003667075_00119	GCA_007990715_00105	GCA_009712165_06535	GCA_009712405_02352	GCA_009712505_02525	GCA_009712515_02267	GCA_009712525_00915	GCA_009712555_03803	GCA_009712575_02818	GCA_014117305_01530	GCA_015209825_04795	GCA_018223685_00973
group_2060		Corrinoid adenosyltransferase	22	22	1	1	10299				578	593	592	GCA_000583715_04955	GCA_000763165_00002	GCA_001192935_00226	GCA_001613085_02670	GCA_001613405_07979	GCA_001865855_07187	GCA_001885535_00951	GCA_002093935_00845	GCA_002356035_01402	GCA_003013595_03976	GCA_003667075_00126	GCA_007990715_00098	GCA_009712165_06528	GCA_009712405_02345	GCA_009712505_04722	GCA_009712515_02260	GCA_009712525_05781	GCA_009712555_03810	GCA_009712575_04142	GCA_014117305_01523	GCA_015209825_04788	GCA_018223685_00966
murA		UDP-N-acetylglucosamine 1-carboxyvinyltransferase	22	22	1	1	10296				1262	1283	1262	GCA_000583715_04956	GCA_000763165_00001	GCA_001192935_00227	GCA_001613085_02671	GCA_001613405_07980	GCA_001865855_07186	GCA_001885535_00952	GCA_002093935_00846	GCA_002356035_01403	GCA_003013595_03977	GCA_003667075_00127	GCA_007990715_00097	GCA_009712165_06527	GCA_009712405_02344	GCA_009712505_04723	GCA_009712515_02259	GCA_009712525_05780	GCA_009712555_03811	GCA_009712575_04143	GCA_014117305_01522	GCA_015209825_04787	GCA_018223685_00965
group_2067		hypothetical protein	22	22	1	1	10264				887	926	921	GCA_000583715_04964	GCA_000763165_00052	GCA_001192935_00176	GCA_001613085_05142	GCA_001613405_07921	GCA_001865855_07237	GCA_001885535_00901	GCA_002093935_00795	GCA_002356035_01352	GCA_003013595_03926	GCA_003667075_00076	GCA_007990715_00148	GCA_009712165_06578	GCA_009712405_02395	GCA_009712505_02482	GCA_009712515_02898	GCA_009712525_06757	GCA_009712555_03760	GCA_009712575_02775	GCA_014117305_01573	GCA_015209825_04839	GCA_018223685_01016
bauC_1		Putative 3-oxopropanoate dehydrogenase	22	22	1	1	10272				1499	1532	1530	GCA_000583715_04970	GCA_000763165_00046	GCA_001192935_00182	GCA_001613085_00965	GCA_001613405_07930	GCA_001865855_07231	GCA_001885535_00907	GCA_002093935_00801	GCA_002356035_01358	GCA_003013595_03932	GCA_003667075_00082	GCA_007990715_00142	GCA_009712165_06572	GCA_009712405_02389	GCA_009712505_02488	GCA_009712515_02892	GCA_009712525_06751	GCA_009712555_03766	GCA_009712575_02781	GCA_014117305_01567	GCA_015209825_04832	GCA_018223685_01010
mmgC_1		Acyl-CoA dehydrogenase	22	22	1	1	10273				1139	1139	1139	GCA_000583715_04971	GCA_000763165_00045	GCA_001192935_00183	GCA_001613085_00964	GCA_001613405_07931	GCA_001865855_07230	GCA_001885535_00908	GCA_002093935_00802	GCA_002356035_01359	GCA_003013595_03933	GCA_003667075_00083	GCA_007990715_00141	GCA_009712165_06571	GCA_009712405_02388	GCA_009712505_02489	GCA_009712515_02891	GCA_009712525_06750	GCA_009712555_03767	GCA_009712575_02782	GCA_014117305_01566	GCA_015209825_04831	GCA_018223685_01009
mmsB_1		putative 3-hydroxyisobutyrate dehydrogenase	22	22	1	1	10275				899	905	902	GCA_000583715_04973	GCA_000763165_00043	GCA_001192935_00185	GCA_001613085_00962	GCA_001613405_07933	GCA_001865855_07228	GCA_001885535_00910	GCA_002093935_00804	GCA_002356035_01361	GCA_003013595_03935	GCA_003667075_00085	GCA_007990715_00139	GCA_009712165_06569	GCA_009712405_02386	GCA_009712505_02491	GCA_009712515_02889	GCA_009712525_06748	GCA_009712555_03769	GCA_009712575_02784	GCA_014117305_01564	GCA_015209825_04829	GCA_018223685_01007
ctaF		Cytochrome c oxidase polypeptide 4	22	22	1	1	11932				416	416	416	GCA_000583715_04992	GCA_000763165_04966	GCA_001192935_02433	GCA_001613085_05363	GCA_001613405_07317	GCA_001865855_03262	GCA_001885535_04929	GCA_002093935_02683	GCA_002356035_02424	GCA_003013595_04298	GCA_003667075_06815	GCA_007990715_02374	GCA_009712165_00603	GCA_009712405_06684	GCA_009712505_00319	GCA_009712515_01010	GCA_009712525_01715	GCA_009712555_06820	GCA_009712575_06291	GCA_014117305_05398	GCA_015209825_04699	GCA_018223685_00389
asnB		Putative asparagine synthetase [glutamine-hydrolyzing]	22	22	1	1	11929				1943	1979	1976	GCA_000583715_04994	GCA_000763165_04964	GCA_001192935_02435	GCA_001613085_05365	GCA_001613405_07315	GCA_001865855_03260	GCA_001885535_04931	GCA_002093935_02685	GCA_002356035_02422	GCA_003013595_04296	GCA_003667075_06813	GCA_007990715_02372	GCA_009712165_00601	GCA_009712405_06682	GCA_009712505_00317	GCA_009712515_01008	GCA_009712525_01713	GCA_009712555_06822	GCA_009712575_06289	GCA_014117305_05396	GCA_015209825_04701	GCA_018223685_00391
metP		hypothetical protein	22	22	1	1	11924				662	692	689	GCA_000583715_04998	GCA_000763165_04960	GCA_001192935_02439	GCA_001613085_01738	GCA_001613405_07308	GCA_001865855_03256	GCA_001885535_04935	GCA_002093935_02689	GCA_002356035_02418	GCA_003013595_04292	GCA_003667075_06809	GCA_007990715_02368	GCA_009712165_00597	GCA_009712405_06678	GCA_009712505_00313	GCA_009712515_01004	GCA_009712525_01709	GCA_009712555_06826	GCA_009712575_06285	GCA_014117305_05392	GCA_015209825_04705	GCA_018223685_00395
group_2075		Protein	22	22	1	1	11903				350	356	350	GCA_000583715_05007	GCA_000763165_04951	GCA_001192935_02448	GCA_001613085_05367	GCA_001613405_07290	GCA_001865855_03247	GCA_001885535_04944	GCA_002093935_02698	GCA_002356035_02408	GCA_003013595_04283	GCA_003667075_06800	GCA_007990715_02359	GCA_009712165_00588	GCA_009712405_06669	GCA_009712505_00304	GCA_009712515_00995	GCA_009712525_05168	GCA_009712555_06835	GCA_009712575_06276	GCA_014117305_05383	GCA_015209825_04714	GCA_018223685_00404
gcvT		Aminomethyltransferase	22	22	1	1	11893				1100	1157	1102	GCA_000583715_05012	GCA_000763165_04946	GCA_001192935_02453	GCA_001613085_05377	GCA_001613405_07283	GCA_001865855_03241	GCA_001885535_04949	GCA_002093935_02703	GCA_002356035_02403	GCA_003013595_04278	GCA_003667075_06795	GCA_007990715_02354	GCA_009712165_00583	GCA_009712405_06664	GCA_009712505_04410	GCA_009712515_04528	GCA_009712525_05329	GCA_009712555_06840	GCA_009712575_03756	GCA_014117305_05378	GCA_015209825_04719	GCA_018223685_00409
group_20769		hypothetical protein	22	22	1	1	13162				101	101	101	GCA_000583715_04468	GCA_000763165_02934	GCA_001192935_02929	GCA_001613085_05402	GCA_001613405_05517	GCA_001865855_00143	GCA_001885535_06909	GCA_002093935_03093	GCA_002356035_00592	GCA_003013595_01021	GCA_003667075_04349	GCA_007990715_02732	GCA_009712165_01295	GCA_009712405_05625	GCA_009712505_02644	GCA_009712515_06276	GCA_009712525_06331	GCA_009712555_04130	GCA_009712575_01830	GCA_014117305_03420	GCA_015209825_06691	GCA_018223685_02866
group_2077		hypothetical protein	22	22	1	1	4654				920	920	920	GCA_000583715_05043	GCA_000763165_02635	GCA_001192935_02413	GCA_001613085_01064	GCA_001613405_02682	GCA_001865855_02302	GCA_001885535_01124	GCA_002093935_04381	GCA_002356035_01573	GCA_003013595_04243	GCA_003667075_03937	GCA_007990715_02266	GCA_009712165_04871	GCA_009712405_03053	GCA_009712505_00757	GCA_009712515_07123	GCA_009712525_04499	GCA_009712555_03296	GCA_009712575_02319	GCA_014117305_01350	GCA_015209825_04678	GCA_018223685_04438
group_20770		tRNA-Pro(tgg)	22	22	1	1	12393				76	76	76	GCA_000583715_00165	GCA_000763165_07165	GCA_001192935_07229	GCA_001613085_03112	GCA_001613405_03544	GCA_001865855_06900	GCA_001885535_05646	GCA_002093935_01319	GCA_002356035_06025	GCA_003013595_01359	GCA_003667075_03195	GCA_007990715_07094	GCA_009712165_04231	GCA_009712405_04572	GCA_009712505_06743	GCA_009712515_05018	GCA_009712525_05877	GCA_009712555_03204	GCA_009712575_05939	GCA_014117305_04679	GCA_015209825_00070	GCA_018223685_04125
group_20771		tRNA-Ala(tgc)	22	22	1	1	15747				73	73	73	GCA_000583715_07113	GCA_000763165_00173	GCA_001192935_00433	GCA_001613085_06687	GCA_001613405_00879	GCA_001865855_00640	GCA_001885535_07313	GCA_002093935_00210	GCA_002356035_00009	GCA_003013595_07191	GCA_003667075_02698	GCA_007990715_00293	GCA_009712165_04977	GCA_009712405_03618	GCA_009712505_00039	GCA_009712515_04123	GCA_009712525_03945	GCA_009712555_04397	GCA_009712575_00017	GCA_014117305_02823	GCA_015209825_06089	GCA_018223685_02267
group_20772		tRNA-Trp(cca)	22	22	1	1	13282				74	74	74	GCA_000583715_03468	GCA_000763165_03889	GCA_001192935_03922	GCA_001613085_05465	GCA_001613405_05431	GCA_001865855_00059	GCA_001885535_06808	GCA_002093935_02175	GCA_002356035_00695	GCA_003013595_04507	GCA_003667075_05497	GCA_007990715_04205	GCA_009712165_06804	GCA_009712405_05687	GCA_009712505_04445	GCA_009712515_06336	GCA_009712525_01819	GCA_009712555_05683	GCA_009712575_05202	GCA_014117305_03521	GCA_015209825_06792	GCA_018223685_02967
group_2078		Baeyer-Villiger monooxygenase	22	22	1	1	4657				1463	1523	1468	GCA_000583715_05044	GCA_000763165_02634	GCA_001192935_02412	GCA_001613085_01065	GCA_001613405_02683	GCA_001865855_02303	GCA_001885535_01125	GCA_002093935_04382	GCA_002356035_01574	GCA_003013595_04242	GCA_003667075_03938	GCA_007990715_02267	GCA_009712165_04872	GCA_009712405_03054	GCA_009712505_00758	GCA_009712515_07124	GCA_009712525_04500	GCA_009712555_03295	GCA_009712575_02320	GCA_014117305_01349	GCA_015209825_04677	GCA_018223685_04439
crp		CRP-like cAMP-activated global transcriptional regulator	22	22	1	1	15072				674	674	674	GCA_000583715_02836	GCA_000763165_04610	GCA_001192935_04656	GCA_001613085_06268	GCA_001613405_00465	GCA_001865855_00395	GCA_001885535_07714	GCA_002093935_02576	GCA_002356035_00394	GCA_003013595_04080	GCA_003667075_06314	GCA_007990715_04498	GCA_009712165_00033	GCA_009712405_06037	GCA_009712505_01449	GCA_009712515_06985	GCA_009712525_06100	GCA_009712555_06304	GCA_009712575_06514	GCA_014117305_03224	GCA_015209825_06494	GCA_018223685_02669
opuCB_1		hypothetical protein	22	22	1	1	17724				680	713	711	GCA_000583715_05113	GCA_000763165_02649	GCA_001192935_02342	GCA_001613085_07045	GCA_001613405_01770	GCA_001865855_01985	GCA_001885535_06150	GCA_002093935_00722	GCA_002356035_06487	GCA_003013595_02973	GCA_003667075_04012	GCA_007990715_02539	GCA_009712165_05708	GCA_009712405_03952	GCA_009712505_04070	GCA_009712515_05881	GCA_009712525_04187	GCA_009712555_04263	GCA_009712575_03381	GCA_014117305_04177	GCA_015209825_07498	GCA_018223685_03623
kgd		Multifunctional 2-oxoglutarate metabolism enzyme	22	22	1	1	17683				3752	3761	3752	GCA_000583715_05132	GCA_000763165_02668	GCA_001192935_02323	GCA_001613085_07016	GCA_001613405_01792	GCA_001865855_02004	GCA_001885535_06130	GCA_002093935_00702	GCA_002356035_06468	GCA_003013595_02953	GCA_003667075_04031	GCA_007990715_02558	GCA_009712165_05727	GCA_009712405_03971	GCA_009712505_05678	GCA_009712515_05900	GCA_009712525_04208	GCA_009712555_04282	GCA_009712575_03362	GCA_014117305_04197	GCA_015209825_07478	GCA_018223685_03643
secY		Protein translocase subunit SecY	22	22	1	1	14136				281	1322	1187	GCA_000583715_02963	GCA_000763165_02449	GCA_001192935_04509	GCA_001613085_01187	GCA_001613405_05748	GCA_001865855_07556	GCA_001885535_00584	GCA_002093935_02731	GCA_002356035_01032	GCA_003013595_04412	GCA_003667075_03677	GCA_007990715_02162	GCA_009712165_04699	GCA_009712405_02890	GCA_009712505_02198	GCA_009712515_02642	GCA_009712525_05217	GCA_009712555_02899	GCA_009712575_01952	GCA_014117305_01890	GCA_015209825_05156	GCA_018223685_01334
yqjG		Glutathionyl-hydroquinone reductase YqjG	22	22	1	1	17631				1034	1094	1036	GCA_000583715_05140	GCA_000763165_02676	GCA_001192935_02314	GCA_001613085_00398	GCA_001613405_01799	GCA_001865855_02012	GCA_001885535_06121	GCA_002093935_00693	GCA_002356035_06459	GCA_003013595_02944	GCA_003667075_04039	GCA_007990715_02566	GCA_009712165_05735	GCA_009712405_03979	GCA_009712505_05669	GCA_009712515_05908	GCA_009712525_04217	GCA_009712555_04290	GCA_009712575_03353	GCA_014117305_04205	GCA_015209825_07469	GCA_018223685_03651
group_2091		Acyl-CoA dehydrogenase FadE29	22	22	1	1	17610				1169	1274	1222	GCA_000583715_05153	GCA_000763165_02689	GCA_001192935_02301	GCA_001613085_06996	GCA_001613405_01813	GCA_001865855_02025	GCA_001885535_06108	GCA_002093935_00680	GCA_002356035_06445	GCA_003013595_02931	GCA_003667075_04052	GCA_007990715_02579	GCA_009712165_03025	GCA_009712405_02271	GCA_009712505_03083	GCA_009712515_03273	GCA_009712525_03636	GCA_009712555_02028	GCA_009712575_03340	GCA_014117305_04218	GCA_015209825_07456	GCA_018223685_03664
rsgA_2		Small ribosomal subunit biogenesis GTPase RsgA	22	22	1	1	8736				881	971	904	GCA_000583715_05168	GCA_000763165_02525	GCA_001192935_02287	GCA_001613085_02058	GCA_001613405_01907	GCA_001865855_02110	GCA_001885535_06018	GCA_002093935_03581	GCA_002356035_06355	GCA_003013595_04167	GCA_003667075_03919	GCA_007990715_02212	GCA_009712165_04798	GCA_009712405_04905	GCA_009712505_06892	GCA_009712515_06027	GCA_009712525_01087	GCA_009712555_03137	GCA_009712575_07432	GCA_014117305_04308	GCA_015209825_07364	GCA_018223685_03753
aroA		3-phosphoshikimate 1-carboxyvinyltransferase	22	22	1	1	8743				1274	1301	1299	GCA_000583715_05169	GCA_000763165_02526	GCA_001192935_02286	GCA_001613085_02059	GCA_001613405_01908	GCA_001865855_02111	GCA_001885535_06017	GCA_002093935_03582	GCA_002356035_06354	GCA_003013595_04166	GCA_003667075_03918	GCA_007990715_02213	GCA_009712165_04799	GCA_009712405_04906	GCA_009712505_06891	GCA_009712515_06028	GCA_009712525_01088	GCA_009712555_03138	GCA_009712575_07431	GCA_014117305_04309	GCA_015209825_07363	GCA_018223685_03754
pdtaS		putative sensor histidine kinase pdtaS	22	22	1	1	8755				1514	1514	1514	GCA_000583715_05180	GCA_000763165_02537	GCA_001192935_02275	GCA_001613085_02066	GCA_001613405_01919	GCA_001865855_02122	GCA_001885535_06006	GCA_002093935_03593	GCA_002356035_06343	GCA_003013595_04155	GCA_003667075_03907	GCA_007990715_02224	GCA_009712165_04810	GCA_009712405_04917	GCA_009712505_06880	GCA_009712515_06039	GCA_009712525_01099	GCA_009712555_03149	GCA_009712575_07420	GCA_014117305_04320	GCA_015209825_07352	GCA_018223685_03765
deaD_2		ATP-dependent RNA helicase DeaD	22	22	1	1	8779				1697	2897	2820	GCA_000583715_05187	GCA_000763165_02544	GCA_001192935_02268	GCA_001613085_02074	GCA_001613405_01928	GCA_001865855_02129	GCA_001885535_05999	GCA_002093935_03600	GCA_002356035_06336	GCA_003013595_04148	GCA_003667075_03900	GCA_007990715_02231	GCA_009712165_04817	GCA_009712405_04924	GCA_009712505_06873	GCA_009712515_06046	GCA_009712525_01539	GCA_009712555_03156	GCA_009712575_07413	GCA_014117305_04327	GCA_015209825_07345	GCA_018223685_03772
kstR2_2		putative HTH-type transcriptional regulator	22	22	1	1	8785				659	683	660	GCA_000583715_05192	GCA_000763165_02549	GCA_001192935_02263	GCA_001613085_02080	GCA_001613405_01933	GCA_001865855_02134	GCA_001885535_05994	GCA_002093935_03605	GCA_002356035_06331	GCA_003013595_04143	GCA_003667075_03895	GCA_007990715_02236	GCA_009712165_04822	GCA_009712405_04929	GCA_009712505_02463	GCA_009712515_06051	GCA_009712525_01544	GCA_009712555_03161	GCA_009712575_02501	GCA_014117305_04332	GCA_015209825_07340	GCA_018223685_03777
moeZ		putative adenylyltransferase/sulfurtransferase MoeZ	22	22	1	1	8788				1181	1187	1184	GCA_000583715_05194	GCA_000763165_02551	GCA_001192935_02261	GCA_001613085_02082	GCA_001613405_01935	GCA_001865855_02136	GCA_001885535_05992	GCA_002093935_03607	GCA_002356035_06329	GCA_003013595_04141	GCA_003667075_03893	GCA_007990715_02238	GCA_009712165_04824	GCA_009712405_04931	GCA_009712505_02461	GCA_009712515_06053	GCA_009712525_01546	GCA_009712555_03163	GCA_009712575_02499	GCA_014117305_04334	GCA_015209825_07338	GCA_018223685_03779
group_2099		hypothetical protein	22	22	1	1	8789				851	911	853	GCA_000583715_05195	GCA_000763165_02552	GCA_001192935_02260	GCA_001613085_02083	GCA_001613405_01939	GCA_001865855_02137	GCA_001885535_05991	GCA_002093935_03608	GCA_002356035_06328	GCA_003013595_04140	GCA_003667075_03892	GCA_007990715_02239	GCA_009712165_04825	GCA_009712405_04932	GCA_009712505_02460	GCA_009712515_06054	GCA_009712525_01547	GCA_009712555_03164	GCA_009712575_02498	GCA_014117305_04335	GCA_015209825_07337	GCA_018223685_03780
nasD		Nitrite reductase [NAD(P)H]	22	22	1	1	8795				2567	2585	2583	GCA_000583715_05200	GCA_000763165_02557	GCA_001192935_02255	GCA_001613085_02095	GCA_001613405_01944	GCA_001865855_02142	GCA_001885535_05986	GCA_002093935_03613	GCA_002356035_06323	GCA_003013595_04135	GCA_003667075_03887	GCA_007990715_02244	GCA_009712165_04830	GCA_009712405_04937	GCA_009712505_02455	GCA_009712515_06059	GCA_009712525_01552	GCA_009712555_03169	GCA_009712575_02493	GCA_014117305_04341	GCA_015209825_07332	GCA_018223685_03785
nirD		Nitrite reductase (NADH) small subunit	22	22	1	1	8798				380	392	391	GCA_000583715_05201	GCA_000763165_02558	GCA_001192935_02254	GCA_001613085_02096	GCA_001613405_01945	GCA_001865855_02143	GCA_001885535_05985	GCA_002093935_03614	GCA_002356035_06322	GCA_003013595_04134	GCA_003667075_03886	GCA_007990715_02245	GCA_009712165_04831	GCA_009712405_04938	GCA_009712505_02454	GCA_009712515_06060	GCA_009712525_01553	GCA_009712555_03170	GCA_009712575_02492	GCA_014117305_04342	GCA_015209825_07331	GCA_018223685_03786
group_21043		tRNA-Asp(gtc)	22	22	1	1	19763				74	76	74	GCA_000583715_07293	GCA_000763165_00456	GCA_001192935_00362	GCA_001613085_01370	GCA_001613405_00148	GCA_001865855_07819	GCA_001885535_06727	GCA_002093935_00393	GCA_002356035_00775	GCA_003013595_02416	GCA_003667075_05018	GCA_007990715_00564	GCA_009712165_06444	GCA_009712405_07330	GCA_009712505_01086	GCA_009712515_06140	GCA_009712525_00201	GCA_009712555_05527	GCA_009712575_06879	GCA_014117305_03602	GCA_015209825_06873	GCA_018223685_03048
rhlE_1		ATP-dependent RNA helicase RhlE	22	22	1	1	3458				4682	5189	4718	GCA_000583715_05221	GCA_000763165_00125	GCA_001192935_00103	GCA_001613085_02558	GCA_001613405_05983	GCA_001865855_07310	GCA_001885535_00829	GCA_002093935_06693	GCA_002356035_01279	GCA_003013595_03854	GCA_003667075_00003	GCA_007990715_00221	GCA_009712165_06651	GCA_009712405_02468	GCA_009712505_07260	GCA_009712515_06947	GCA_009712525_01333	GCA_009712555_03687	GCA_009712575_02702	GCA_014117305_01645	GCA_015209825_04911	GCA_018223685_01088
lrp_1		Leucine-responsive regulatory protein	22	22	1	1	3465				452	452	452	GCA_000583715_05227	GCA_000763165_00119	GCA_001192935_00109	GCA_001613085_02562	GCA_001613405_05989	GCA_001865855_07304	GCA_001885535_00835	GCA_002093935_06699	GCA_002356035_01285	GCA_003013595_03860	GCA_003667075_00009	GCA_007990715_00215	GCA_009712165_06645	GCA_009712405_02462	GCA_009712505_07266	GCA_009712515_06941	GCA_009712525_01327	GCA_009712555_03693	GCA_009712575_02708	GCA_014117305_01639	GCA_015209825_04905	GCA_018223685_01082
accD5_1		putative propionyl-CoA carboxylase beta chain 5	22	22	1	1	3470				1637	1640	1637	GCA_000583715_05231	GCA_000763165_00115	GCA_001192935_00113	GCA_001613085_02571	GCA_001613405_05992	GCA_001865855_07300	GCA_001885535_00839	GCA_002093935_00733	GCA_002356035_01289	GCA_003013595_03864	GCA_003667075_00013	GCA_007990715_00211	GCA_009712165_06641	GCA_009712405_02458	GCA_009712505_07270	GCA_009712515_06937	GCA_009712525_01323	GCA_009712555_03697	GCA_009712575_02712	GCA_014117305_01635	GCA_015209825_04901	GCA_018223685_01078
carB_1		Carbamoyl-phosphate synthase large chain	22	22	1	1	3476				1793	1799	1793	GCA_000583715_05236	GCA_000763165_00110	GCA_001192935_00118	GCA_001613085_02566	GCA_001613405_05998	GCA_001865855_07295	GCA_001885535_00844	GCA_002093935_00738	GCA_002356035_01294	GCA_003013595_03869	GCA_003667075_00018	GCA_007990715_00206	GCA_009712165_06636	GCA_009712405_02453	GCA_009712505_07275	GCA_009712515_06932	GCA_009712525_01318	GCA_009712555_03702	GCA_009712575_02717	GCA_014117305_01630	GCA_015209825_04896	GCA_018223685_01073
group_2109		hypothetical protein	22	22	1	1	3478				344	347	344	GCA_000583715_05238	GCA_000763165_00108	GCA_001192935_00120	GCA_001613085_02564	GCA_001613405_06000	GCA_001865855_07293	GCA_001885535_00846	GCA_002093935_00740	GCA_002356035_01296	GCA_003013595_03871	GCA_003667075_00020	GCA_007990715_00204	GCA_009712165_06634	GCA_009712405_02451	GCA_009712505_07277	GCA_009712515_06930	GCA_009712525_07249	GCA_009712555_03704	GCA_009712575_02719	GCA_014117305_01628	GCA_015209825_04894	GCA_018223685_01071
desA1_1		Putative acyl-[acyl-carrier-protein] desaturase DesA1	22	22	1	1	3482				953	968	953	GCA_000583715_05242	GCA_000763165_00104	GCA_001192935_00124	GCA_001613085_02573	GCA_001613405_06002	GCA_001865855_07289	GCA_001885535_00850	GCA_002093935_00744	GCA_002356035_01300	GCA_003013595_03875	GCA_003667075_00024	GCA_007990715_00200	GCA_009712165_06630	GCA_009712405_02447	GCA_009712505_07281	GCA_009712515_06926	GCA_009712525_07245	GCA_009712555_03708	GCA_009712575_02723	GCA_014117305_01624	GCA_015209825_04890	GCA_018223685_01067
purK		N5-carboxyaminoimidazole ribonucleotide synthase	22	22	1	1	3493				1175	1226	1220	GCA_000583715_05250	GCA_000763165_00096	GCA_001192935_00132	GCA_001613085_02578	GCA_001613405_06010	GCA_001865855_07281	GCA_001885535_00858	GCA_002093935_00752	GCA_002356035_01308	GCA_003013595_03883	GCA_003667075_00032	GCA_007990715_00192	GCA_009712165_06622	GCA_009712405_02439	GCA_009712505_07289	GCA_009712515_06918	GCA_009712525_07237	GCA_009712555_03716	GCA_009712575_02731	GCA_014117305_01616	GCA_015209825_04882	GCA_018223685_01059
purE		N5-carboxyaminoimidazole ribonucleotide mutase	22	22	1	1	3494				503	506	503	GCA_000583715_05251	GCA_000763165_00095	GCA_001192935_00133	GCA_001613085_02579	GCA_001613405_06011	GCA_001865855_07280	GCA_001885535_00859	GCA_002093935_00753	GCA_002356035_01309	GCA_003013595_03884	GCA_003667075_00033	GCA_007990715_00191	GCA_009712165_06621	GCA_009712405_02438	GCA_009712505_07290	GCA_009712515_06917	GCA_009712525_07236	GCA_009712555_03717	GCA_009712575_02732	GCA_014117305_01615	GCA_015209825_04881	GCA_018223685_01058
group_21121		putative protein	22	22	1	1	16966				305	305	305	GCA_000583715_06547	GCA_000763165_01153	GCA_001192935_00969	GCA_001613085_04220	GCA_001613405_07627	GCA_001865855_06428	GCA_001885535_01752	GCA_002093935_00609	GCA_002356035_02201	GCA_003013595_00101	GCA_003667075_00539	GCA_007990715_01949	GCA_009712165_01114	GCA_009712405_06088	GCA_009712505_00573	GCA_009712515_06648	GCA_009712525_05135	GCA_009712555_01511	GCA_009712575_02860	GCA_014117305_00723	GCA_015209825_04009	GCA_018223685_05107
group_2113		putative FAD-linked oxidoreductase	22	22	1	1	3501				1364	1376	1364	GCA_000583715_05256	GCA_000763165_00090	GCA_001192935_00138	GCA_001613085_02584	GCA_001613405_06017	GCA_001865855_07275	GCA_001885535_00864	GCA_002093935_00758	GCA_002356035_01314	GCA_003013595_03889	GCA_003667075_00038	GCA_007990715_00186	GCA_009712165_06616	GCA_009712405_02433	GCA_009712505_07295	GCA_009712515_02936	GCA_009712525_07231	GCA_009712555_03722	GCA_009712575_02737	GCA_014117305_01610	GCA_015209825_04876	GCA_018223685_01053
pntA		NAD(P) transhydrogenase subunit alpha	22	22	1	1	3509				299	317	315	GCA_000583715_05263	GCA_000763165_00083	GCA_001192935_00145	GCA_001613085_02591	GCA_001613405_08199	GCA_001865855_07268	GCA_001885535_00871	GCA_002093935_00765	GCA_002356035_01321	GCA_003013595_03896	GCA_003667075_00045	GCA_007990715_00179	GCA_009712165_06609	GCA_009712405_02426	GCA_009712505_07302	GCA_009712515_02929	GCA_009712525_07224	GCA_009712555_03729	GCA_009712575_02744	GCA_014117305_01603	GCA_015209825_04869	GCA_018223685_01046
pntAA		NAD(P) transhydrogenase subunit alpha part 1	22	22	1	1	3510				1064	1142	1116	GCA_000583715_05264	GCA_000763165_00082	GCA_001192935_00146	GCA_001613085_02590	GCA_001613405_08200	GCA_001865855_07267	GCA_001885535_00872	GCA_002093935_00766	GCA_002356035_01322	GCA_003013595_03897	GCA_003667075_00046	GCA_007990715_00178	GCA_009712165_06608	GCA_009712405_02425	GCA_009712505_07303	GCA_009712515_02928	GCA_009712525_07223	GCA_009712555_03730	GCA_009712575_02745	GCA_014117305_01602	GCA_015209825_04868	GCA_018223685_01045
bkdB		3-methyl-2-oxobutanoate dehydrogenase subunit beta	22	22	1	1	3574				962	983	981	GCA_000583715_05275	GCA_000763165_00071	GCA_001192935_00157	GCA_001613085_02618	GCA_001613405_08162	GCA_001865855_07256	GCA_001885535_00883	GCA_002093935_00777	GCA_002356035_01333	GCA_003013595_03908	GCA_003667075_00057	GCA_007990715_00167	GCA_009712165_06597	GCA_009712405_02414	GCA_009712505_07314	GCA_009712515_02917	GCA_009712525_06120	GCA_009712555_03741	GCA_009712575_02756	GCA_014117305_01591	GCA_015209825_04857	GCA_018223685_01034
group_2118		hypothetical protein	22	22	1	1	3565				362	362	362	GCA_000583715_05284	GCA_000763165_00062	GCA_001192935_00166	GCA_001613085_02624	GCA_001613405_08170	GCA_001865855_07248	GCA_001885535_00892	GCA_002093935_00786	GCA_002356035_01342	GCA_003013595_03917	GCA_003667075_00066	GCA_007990715_00158	GCA_009712165_06588	GCA_009712405_02405	GCA_009712505_07323	GCA_009712515_02908	GCA_009712525_06768	GCA_009712555_03750	GCA_009712575_02765	GCA_014117305_01582	GCA_015209825_04848	GCA_018223685_01025
group_21204		tRNA-Ala(ggc)	22	22	1	1	8861				73	73	73	GCA_000583715_01357	GCA_000763165_06012	GCA_001192935_06076	GCA_001613085_02235	GCA_001613405_02154	GCA_001865855_02593	GCA_001885535_01402	GCA_002093935_05967	GCA_002356035_01851	GCA_003013595_00980	GCA_003667075_01017	GCA_007990715_05984	GCA_009712165_02252	GCA_009712405_03131	GCA_009712505_03712	GCA_009712515_01755	GCA_009712525_04259	GCA_009712555_01072	GCA_009712575_03416	GCA_014117305_01073	GCA_015209825_04359	GCA_018223685_04756
furA		Transcriptional regulator FurA	22	22	1	1	3625				407	491	483	GCA_000583715_05356	GCA_000763165_02328	GCA_001192935_02167	GCA_001613085_07588	GCA_001613405_04532	GCA_001865855_04763	GCA_001885535_03709	GCA_002093935_02369	GCA_002356035_04256	GCA_003013595_03706	GCA_003667075_03611	GCA_007990715_02099	GCA_009712165_02585	GCA_009712405_02773	GCA_009712505_04118	GCA_009712515_00694	GCA_009712525_04837	GCA_009712555_02794	GCA_009712575_01870	GCA_014117305_06615	GCA_015209825_02067	GCA_018223685_07065
mshC		L-cysteine:1D-myo-inositol 2-amino-2-deoxy-alpha-D-glucopyranoside ligase	22	22	1	1	3647				1238	1238	1238	GCA_000583715_05373	GCA_000763165_02345	GCA_001192935_02150	GCA_001613085_00513	GCA_001613405_02981	GCA_001865855_04746	GCA_001885535_03692	GCA_002093935_02386	GCA_002356035_04239	GCA_003013595_03723	GCA_003667075_03594	GCA_007990715_02117	GCA_009712165_01015	GCA_009712405_02756	GCA_009712505_03867	GCA_009712515_04025	GCA_009712525_03740	GCA_009712555_02777	GCA_009712575_01024	GCA_014117305_06632	GCA_015209825_02084	GCA_018223685_07048
group_2133		hypothetical protein	22	22	1	1	3653				584	620	593	GCA_000583715_05375	GCA_000763165_02347	GCA_001192935_02148	GCA_001613085_00507	GCA_001613405_02983	GCA_001865855_04744	GCA_001885535_03690	GCA_002093935_02388	GCA_002356035_04237	GCA_003013595_03725	GCA_003667075_03592	GCA_007990715_02119	GCA_009712165_01013	GCA_009712405_02754	GCA_009712505_03865	GCA_009712515_04023	GCA_009712525_03738	GCA_009712555_02775	GCA_009712575_01022	GCA_014117305_06634	GCA_015209825_02086	GCA_018223685_07046
dapE_3		Succinyl-diaminopimelate desuccinylase	22	22	1	1	3694				1304	1349	1346	GCA_000583715_05396	GCA_000763165_02368	GCA_001192935_02127	GCA_001613085_00482	GCA_001613405_03006	GCA_001865855_04723	GCA_001885535_03669	GCA_002093935_02409	GCA_002356035_04216	GCA_003013595_03746	GCA_003667075_03571	GCA_007990715_02140	GCA_009712165_02120	GCA_009712405_02733	GCA_009712505_04524	GCA_009712515_01640	GCA_009712525_03441	GCA_009712555_02754	GCA_009712575_03886	GCA_014117305_06655	GCA_015209825_02107	GCA_018223685_07025
pimC		GDP-mannose-dependent alpha-(1-6)-phosphatidylinositol dimannoside mannosyltransferase	22	22	1	1	3707				1118	1151	1148	GCA_000583715_05406	GCA_000763165_02378	GCA_001192935_02117	GCA_001613085_02845	GCA_001613405_03013	GCA_001865855_04713	GCA_001885535_03659	GCA_002093935_02419	GCA_002356035_04206	GCA_003013595_03756	GCA_003667075_03561	GCA_007990715_02150	GCA_009712165_02110	GCA_009712405_02723	GCA_009712505_03329	GCA_009712515_01630	GCA_009712525_06401	GCA_009712555_02744	GCA_009712575_04018	GCA_014117305_06665	GCA_015209825_02117	GCA_018223685_07015
rpsJ		30S ribosomal protein S10	22	22	1	1	14260				305	305	305	GCA_000583715_00871	GCA_000763165_06465	GCA_001192935_06524	GCA_001613085_01241	GCA_001613405_05697	GCA_001865855_07630	GCA_001885535_00512	GCA_002093935_03567	GCA_002356035_00958	GCA_003013595_05475	GCA_003667075_01771	GCA_007990715_06437	GCA_009712165_02911	GCA_009712405_02082	GCA_009712505_00866	GCA_009712515_04287	GCA_009712525_02732	GCA_009712555_01835	GCA_009712575_05474	GCA_014117305_01961	GCA_015209825_05227	GCA_018223685_01406
dmdB		3-methylmercaptopropionyl-CoA ligase	22	22	1	1	14317				1634	1637	1636	GCA_000583715_05412	GCA_000763165_02406	GCA_001192935_02089	GCA_001613085_01259	GCA_001613405_08117	GCA_001865855_07661	GCA_001885535_00480	GCA_002093935_04567	GCA_002356035_00926	GCA_003013595_06926	GCA_003667075_03511	GCA_007990715_02084	GCA_009712165_00154	GCA_009712405_02624	GCA_009712505_04737	GCA_009712515_05099	GCA_009712525_07090	GCA_009712555_02544	GCA_009712575_05843	GCA_014117305_01993	GCA_015209825_05259	GCA_018223685_01438
group_2141		hypothetical protein	22	22	1	1	14310				392	392	392	GCA_000583715_05419	GCA_000763165_02399	GCA_001192935_02096	GCA_001613085_01258	GCA_001613405_08127	GCA_001865855_07654	GCA_001885535_00487	GCA_002093935_04560	GCA_002356035_00933	GCA_003013595_06933	GCA_003667075_03518	GCA_007990715_02077	GCA_009712165_00147	GCA_009712405_02617	GCA_009712505_07246	GCA_009712515_03642	GCA_009712525_07083	GCA_009712555_02537	GCA_009712575_05850	GCA_014117305_01986	GCA_015209825_05252	GCA_018223685_01431
cspA_2		putative cold shock protein A	22	22	1	1	15029				203	206	203	GCA_000583715_02811	GCA_000763165_04635	GCA_001192935_04631	GCA_001613085_07087	GCA_001613405_00440	GCA_001865855_00370	GCA_001885535_07738	GCA_002093935_02552	GCA_002356035_00419	GCA_003013595_04056	GCA_003667075_06339	GCA_007990715_04522	GCA_009712165_00008	GCA_009712405_06012	GCA_009712505_07418	GCA_009712515_06957	GCA_009712525_04405	GCA_009712555_06279	GCA_009712575_06539	GCA_014117305_03248	GCA_015209825_06519	GCA_018223685_02693
drrA_6		Doxorubicin resistance ATP-binding protein DrrA	22	22	1	1	14283				1001	1028	1025	GCA_000583715_05433	GCA_000763165_02385	GCA_001192935_02110	GCA_001613085_01248	GCA_001613405_05684	GCA_001865855_07641	GCA_001885535_00501	GCA_002093935_05296	GCA_002356035_00947	GCA_003013595_07458	GCA_003667075_03532	GCA_007990715_02063	GCA_009712165_01269	GCA_009712405_02603	GCA_009712505_07339	GCA_009712515_03627	GCA_009712525_03925	GCA_009712555_02523	GCA_009712575_05514	GCA_014117305_01972	GCA_015209825_05238	GCA_018223685_01417
carD		RNA polymerase-binding transcription factor CarD	22	22	1	1	1241				488	488	488	GCA_000583715_06705	GCA_000763165_00585	GCA_001192935_00707	GCA_001613085_01556	GCA_001613405_00353	GCA_001865855_01217	GCA_001885535_00141	GCA_002093935_04329	GCA_002356035_07249	GCA_003013595_06479	GCA_003667075_05572	GCA_007990715_00791	GCA_009712165_03363	GCA_009712405_02720	GCA_009712505_01791	GCA_009712515_03757	GCA_009712525_04914	GCA_009712555_02284	GCA_009712575_00887	GCA_014117305_02331	GCA_015209825_05597	GCA_018223685_01777
rpmB		50S ribosomal protein L28	22	22	1	1	17398				191	191	191	GCA_000583715_02635	GCA_000763165_06887	GCA_001192935_04762	GCA_001613085_04160	GCA_001613405_06326	GCA_001865855_06539	GCA_001885535_01642	GCA_002093935_06977	GCA_002356035_02090	GCA_003013595_02379	GCA_003667075_02467	GCA_007990715_04673	GCA_009712165_03519	GCA_009712405_03195	GCA_009712505_00631	GCA_009712515_04054	GCA_009712525_04362	GCA_009712555_02657	GCA_009712575_03669	GCA_014117305_00833	GCA_015209825_04119	GCA_018223685_04998
group_2144		hypothetical protein	22	22	1	1	1540				1370	1397	1394	GCA_000583715_05451	GCA_000763165_02277	GCA_001192935_02045	GCA_001613085_04011	GCA_001613405_03794	GCA_001865855_02403	GCA_001885535_01226	GCA_002093935_05999	GCA_002356035_01675	GCA_003013595_03530	GCA_003667075_03359	GCA_007990715_02018	GCA_009712165_01763	GCA_009712405_02331	GCA_009712505_02107	GCA_009712515_01577	GCA_009712525_01739	GCA_009712555_02397	GCA_009712575_01319	GCA_014117305_01248	GCA_015209825_04576	GCA_018223685_04540
group_2149		hypothetical protein	22	22	1	1	18456				446	449	446	GCA_000583715_05456	GCA_000763165_02283	GCA_001192935_02050	GCA_001613085_02950	GCA_001613405_03731	GCA_001865855_02398	GCA_001885535_01221	GCA_002093935_05994	GCA_002356035_01669	GCA_003013595_03535	GCA_003667075_03353	GCA_007990715_02023	GCA_009712165_01757	GCA_009712405_02325	GCA_009712505_02101	GCA_009712515_01571	GCA_009712525_01733	GCA_009712555_02391	GCA_009712575_01313	GCA_014117305_01253	GCA_015209825_04581	GCA_018223685_04535
bcp		Putative peroxiredoxin	22	22	1	1	18446				473	509	474	GCA_000583715_05464	GCA_000763165_02291	GCA_001192935_02058	GCA_001613085_03027	GCA_001613405_03745	GCA_001865855_02390	GCA_001885535_01213	GCA_002093935_03506	GCA_002356035_01661	GCA_003013595_03543	GCA_003667075_03345	GCA_007990715_02031	GCA_009712165_01749	GCA_009712405_02317	GCA_009712505_04714	GCA_009712515_01563	GCA_009712525_05434	GCA_009712555_02383	GCA_009712575_04864	GCA_014117305_01261	GCA_015209825_04589	GCA_018223685_04527
group_2152		hypothetical protein	22	22	1	1	18444				620	668	665	GCA_000583715_05466	GCA_000763165_02293	GCA_001192935_02060	GCA_001613085_03022	GCA_001613405_03747	GCA_001865855_02388	GCA_001885535_01211	GCA_002093935_03508	GCA_002356035_01659	GCA_003013595_03545	GCA_003667075_03343	GCA_007990715_02033	GCA_009712165_01747	GCA_009712405_02315	GCA_009712505_04712	GCA_009712515_05403	GCA_009712525_05432	GCA_009712555_02381	GCA_009712575_04779	GCA_014117305_01263	GCA_015209825_04591	GCA_018223685_04525
acpS		Holo-[acyl-carrier-protein] synthase	22	22	1	1	18443				422	428	422	GCA_000583715_05467	GCA_000763165_02294	GCA_001192935_02061	GCA_001613085_03021	GCA_001613405_03748	GCA_001865855_02387	GCA_001885535_01210	GCA_002093935_03509	GCA_002356035_01658	GCA_003013595_03546	GCA_003667075_03342	GCA_007990715_02034	GCA_009712165_01746	GCA_009712405_02314	GCA_009712505_04711	GCA_009712515_05402	GCA_009712525_05431	GCA_009712555_02380	GCA_009712575_04778	GCA_014117305_01264	GCA_015209825_04592	GCA_018223685_04524
group_2154		hypothetical protein	22	22	1	1	18442				9326	9407	9354	GCA_000583715_05468	GCA_000763165_02295	GCA_001192935_02062	GCA_001613085_03020	GCA_001613405_03749	GCA_001865855_02386	GCA_001885535_01209	GCA_002093935_03510	GCA_002356035_01657	GCA_003013595_03547	GCA_003667075_03341	GCA_007990715_02035	GCA_009712165_06354	GCA_009712405_02313	GCA_009712505_04710	GCA_009712515_03034	GCA_009712525_00013	GCA_009712555_02379	GCA_009712575_02473	GCA_014117305_01265	GCA_015209825_04593	GCA_018223685_04523
group_2155		tRNA-Leu(tag)	22	22	1	1	18441				82	82	82	GCA_000583715_05469	GCA_000763165_02296	GCA_001192935_02063	GCA_001613085_03019	GCA_001613405_03750	GCA_001865855_02385	GCA_001885535_01208	GCA_002093935_03511	GCA_002356035_01656	GCA_003013595_03548	GCA_003667075_03340	GCA_007990715_02036	GCA_009712165_06353	GCA_009712405_02312	GCA_009712505_04709	GCA_009712515_03033	GCA_009712525_00012	GCA_009712555_02378	GCA_009712575_02472	GCA_014117305_01266	GCA_015209825_04594	GCA_018223685_04522
group_216		hypothetical protein	22	22	1	1	18162				3149	4235	3349	GCA_000583715_06650	GCA_000763165_00948	GCA_001192935_00873	GCA_001613085_04726	GCA_001613405_01134	GCA_001865855_01034	GCA_001885535_07062	GCA_002093935_02661	GCA_002356035_07488	GCA_003013595_06326	GCA_003667075_06999	GCA_007990715_01491	GCA_009712165_04502	GCA_009712405_01990	GCA_009712505_01572	GCA_009712515_05174	GCA_009712525_06573	GCA_009712555_05987	GCA_009712575_00481	GCA_014117305_02570	GCA_015209825_05837	GCA_018223685_02016
ribBA_2		Riboflavin biosynthesis protein RibBA	22	22	1	1	4273				1244	1259	1244	GCA_000583715_05495	GCA_000763165_02041	GCA_001192935_02027	GCA_001613085_01687	GCA_001613405_06523	GCA_001865855_04136	GCA_001885535_02899	GCA_002093935_00090	GCA_002356035_03202	GCA_003013595_02684	GCA_003667075_03006	GCA_007990715_04027	GCA_009712165_02440	GCA_009712405_01167	GCA_009712505_05844	GCA_009712515_02235	GCA_009712525_05508	GCA_009712555_05769	GCA_009712575_04324	GCA_014117305_07424	GCA_015209825_02871	GCA_018223685_06253
ribE		Riboflavin synthase	22	22	1	1	4272				623	629	626	GCA_000583715_05496	GCA_000763165_02040	GCA_001192935_02026	GCA_001613085_01686	GCA_001613405_06524	GCA_001865855_04135	GCA_001885535_02898	GCA_002093935_00091	GCA_002356035_03201	GCA_003013595_02685	GCA_003667075_03005	GCA_007990715_04028	GCA_009712165_02439	GCA_009712405_01166	GCA_009712505_05843	GCA_009712515_02234	GCA_009712525_05507	GCA_009712555_05768	GCA_009712575_04323	GCA_014117305_07425	GCA_015209825_02872	GCA_018223685_06252
rsmB		Putative methyltransferase	22	22	1	1	4264				1316	2081	1489	GCA_000583715_05502	GCA_000763165_02034	GCA_001192935_02020	GCA_001613085_01680	GCA_001613405_06531	GCA_001865855_04128	GCA_001885535_02892	GCA_002093935_00097	GCA_002356035_03195	GCA_003013595_02691	GCA_003667075_02999	GCA_007990715_04034	GCA_009712165_02433	GCA_009712405_01160	GCA_009712505_05837	GCA_009712515_02228	GCA_009712525_03450	GCA_009712555_05762	GCA_009712575_04317	GCA_014117305_07431	GCA_015209825_02878	GCA_018223685_06246
metK		S-adenosylmethionine synthase	22	22	1	1	4248				1211	1214	1213	GCA_000583715_05514	GCA_000763165_02022	GCA_001192935_02008	GCA_001613085_01670	GCA_001613405_06542	GCA_001865855_04116	GCA_001885535_02880	GCA_002093935_00109	GCA_002356035_03182	GCA_003013595_02703	GCA_003667075_02987	GCA_007990715_04046	GCA_009712165_02204	GCA_009712405_01148	GCA_009712505_05825	GCA_009712515_01811	GCA_009712525_04493	GCA_009712555_05750	GCA_009712575_04305	GCA_014117305_07443	GCA_015209825_02890	GCA_018223685_06234
coaBC		Coenzyme A biosynthesis bifunctional protein CoaBC	22	22	1	1	4232				1217	1220	1219	GCA_000583715_05515	GCA_000763165_02021	GCA_001192935_02007	GCA_001613085_01669	GCA_001613405_06543	GCA_001865855_04115	GCA_001885535_02879	GCA_002093935_00110	GCA_002356035_03181	GCA_003013595_02704	GCA_003667075_02986	GCA_007990715_04047	GCA_009712165_02203	GCA_009712405_01147	GCA_009712505_05824	GCA_009712515_01810	GCA_009712525_04492	GCA_009712555_05749	GCA_009712575_04304	GCA_014117305_07444	GCA_015209825_02891	GCA_018223685_06233
rpoZ		DNA-directed RNA polymerase subunit omega	22	22	1	1	4231				278	278	278	GCA_000583715_05516	GCA_000763165_02020	GCA_001192935_02006	GCA_001613085_01668	GCA_001613405_06544	GCA_001865855_04114	GCA_001885535_02878	GCA_002093935_00111	GCA_002356035_03180	GCA_003013595_02705	GCA_003667075_02985	GCA_007990715_04048	GCA_009712165_02202	GCA_009712405_01146	GCA_009712505_05823	GCA_009712515_01809	GCA_009712525_04491	GCA_009712555_05748	GCA_009712575_04303	GCA_014117305_07445	GCA_015209825_02892	GCA_018223685_06232
gmk		Guanylate kinase	22	22	1	1	4230				581	584	583	GCA_000583715_05517	GCA_000763165_02019	GCA_001192935_02005	GCA_001613085_01667	GCA_001613405_06545	GCA_001865855_04113	GCA_001885535_02877	GCA_002093935_00112	GCA_002356035_03179	GCA_003013595_02706	GCA_003667075_02984	GCA_007990715_04049	GCA_009712165_02201	GCA_009712405_01145	GCA_009712505_05822	GCA_009712515_01808	GCA_009712525_04490	GCA_009712555_05747	GCA_009712575_04302	GCA_014117305_07446	GCA_015209825_02893	GCA_018223685_06231
carA		Carbamoyl-phosphate synthase small chain	22	22	1	1	4220				1115	1118	1117	GCA_000583715_05524	GCA_000763165_02012	GCA_001192935_01998	GCA_001613085_01657	GCA_001613405_06551	GCA_001865855_04106	GCA_001885535_02870	GCA_002093935_00119	GCA_002356035_03172	GCA_003013595_02713	GCA_003667075_02977	GCA_007990715_04056	GCA_009712165_02194	GCA_009712405_01138	GCA_009712505_05815	GCA_009712515_01801	GCA_009712525_04615	GCA_009712555_05740	GCA_009712575_04295	GCA_014117305_07453	GCA_015209825_02900	GCA_018223685_06224
group_2171		hypothetical protein	22	22	1	1	4215				497	503	497	GCA_000583715_05525	GCA_000763165_02011	GCA_001192935_01997	GCA_001613085_01656	GCA_001613405_06552	GCA_001865855_04105	GCA_001885535_02869	GCA_002093935_00120	GCA_002356035_03171	GCA_003013595_02714	GCA_003667075_02976	GCA_007990715_04057	GCA_009712165_02193	GCA_009712405_01137	GCA_009712505_05814	GCA_009712515_01800	GCA_009712525_04614	GCA_009712555_05739	GCA_009712575_04294	GCA_014117305_07454	GCA_015209825_02901	GCA_018223685_06223
pyrC		Dihydroorotase	22	22	1	1	4214				1292	1328	1293	GCA_000583715_05526	GCA_000763165_02010	GCA_001192935_01996	GCA_001613085_01655	GCA_001613405_06553	GCA_001865855_04104	GCA_001885535_02868	GCA_002093935_00121	GCA_002356035_03170	GCA_003013595_02715	GCA_003667075_02975	GCA_007990715_04058	GCA_009712165_02192	GCA_009712405_01136	GCA_009712505_05813	GCA_009712515_01799	GCA_009712525_04613	GCA_009712555_05738	GCA_009712575_04293	GCA_014117305_07455	GCA_015209825_02902	GCA_018223685_06222
pyrB		Aspartate carbamoyltransferase	22	22	1	1	4213				953	965	964	GCA_000583715_05527	GCA_000763165_02009	GCA_001192935_01995	GCA_001613085_01654	GCA_001613405_06554	GCA_001865855_04103	GCA_001885535_02867	GCA_002093935_00122	GCA_002356035_03169	GCA_003013595_02716	GCA_003667075_02974	GCA_007990715_04059	GCA_009712165_02191	GCA_009712405_01135	GCA_009712505_05812	GCA_009712515_01798	GCA_009712525_04612	GCA_009712555_05737	GCA_009712575_04292	GCA_014117305_07456	GCA_015209825_02903	GCA_018223685_06221
pyrR		Bifunctional protein PyrR	22	22	1	1	4212				599	638	636	GCA_000583715_05528	GCA_000763165_02008	GCA_001192935_01994	GCA_001613085_01653	GCA_001613405_06555	GCA_001865855_04102	GCA_001885535_02866	GCA_002093935_00123	GCA_002356035_03168	GCA_003013595_02717	GCA_003667075_02973	GCA_007990715_04060	GCA_009712165_02190	GCA_009712405_01134	GCA_009712505_05811	GCA_009712515_01797	GCA_009712525_04611	GCA_009712555_05736	GCA_009712575_04291	GCA_014117305_07457	GCA_015209825_02904	GCA_018223685_06220
nusB		Transcription antitermination protein NusB	22	22	1	1	4181				518	518	518	GCA_000583715_05550	GCA_000763165_01986	GCA_001192935_01973	GCA_001613085_01634	GCA_001613405_06574	GCA_001865855_04080	GCA_001885535_02844	GCA_002093935_00145	GCA_002356035_03146	GCA_003013595_02739	GCA_003667075_02951	GCA_007990715_04081	GCA_009712165_00051	GCA_009712405_01112	GCA_009712505_00607	GCA_009712515_06894	GCA_009712525_00369	GCA_009712555_05833	GCA_009712575_04269	GCA_014117305_07479	GCA_015209825_02926	GCA_018223685_06198
efp		Elongation factor P	22	22	1	1	4180				563	563	563	GCA_000583715_05551	GCA_000763165_01985	GCA_001192935_01972	GCA_001613085_01633	GCA_001613405_06575	GCA_001865855_04079	GCA_001885535_02843	GCA_002093935_00146	GCA_002356035_03145	GCA_003013595_02740	GCA_003667075_02950	GCA_007990715_04082	GCA_009712165_00050	GCA_009712405_01111	GCA_009712505_00606	GCA_009712515_06893	GCA_009712525_00368	GCA_009712555_05832	GCA_009712575_04268	GCA_014117305_07480	GCA_015209825_02927	GCA_018223685_06197
aroC		Chorismate synthase	22	22	1	1	4177				1139	1394	1150	GCA_000583715_05554	GCA_000763165_01982	GCA_001192935_01969	GCA_001613085_01630	GCA_001613405_06578	GCA_001865855_04076	GCA_001885535_02840	GCA_002093935_00149	GCA_002356035_03142	GCA_003013595_02743	GCA_003667075_02947	GCA_007990715_04085	GCA_009712165_00047	GCA_009712405_01108	GCA_009712505_00603	GCA_009712515_06890	GCA_009712525_00365	GCA_009712555_05829	GCA_009712575_04265	GCA_014117305_07483	GCA_015209825_02930	GCA_018223685_06194
aroB		3-dehydroquinate synthase	22	22	1	1	4175				1118	1118	1118	GCA_000583715_05556	GCA_000763165_01980	GCA_001192935_01967	GCA_001613085_01628	GCA_001613405_06580	GCA_001865855_04074	GCA_001885535_02838	GCA_002093935_00151	GCA_002356035_03140	GCA_003013595_02745	GCA_003667075_02945	GCA_007990715_04087	GCA_009712165_00045	GCA_009712405_01106	GCA_009712505_00601	GCA_009712515_06888	GCA_009712525_00363	GCA_009712555_05827	GCA_009712575_04263	GCA_014117305_07485	GCA_015209825_02932	GCA_018223685_06192
alaS_1		Alanine--tRNA ligase	22	22	1	1	4159				2663	2669	2666	GCA_000583715_05563	GCA_000763165_01973	GCA_001192935_01960	GCA_001613085_01623	GCA_001613405_06593	GCA_001865855_04067	GCA_001885535_02831	GCA_002093935_00158	GCA_002356035_03133	GCA_003013595_02752	GCA_003667075_02938	GCA_007990715_04094	GCA_009712165_00038	GCA_009712405_01099	GCA_009712505_02607	GCA_009712515_06881	GCA_009712525_05719	GCA_009712555_05820	GCA_009712575_02295	GCA_014117305_07492	GCA_015209825_02939	GCA_018223685_06185
group_2182		hypothetical protein	22	22	1	1	4155				1040	1169	1163	GCA_000583715_05566	GCA_000763165_01970	GCA_001192935_01957	GCA_001613085_01617	GCA_001613405_06601	GCA_001865855_04064	GCA_001885535_02828	GCA_002093935_00161	GCA_002356035_03130	GCA_003013595_02755	GCA_003667075_02935	GCA_007990715_04097	GCA_009712165_00035	GCA_009712405_01096	GCA_009712505_02604	GCA_009712515_06878	GCA_009712525_05460	GCA_009712555_05817	GCA_009712575_02292	GCA_014117305_07495	GCA_015209825_02942	GCA_018223685_06182
aspS		Aspartate--tRNA(Asp/Asn) ligase	22	22	1	1	4153				1793	1808	1794	GCA_000583715_05568	GCA_000763165_01968	GCA_001192935_01955	GCA_001613085_01614	GCA_001613405_06605	GCA_001865855_04062	GCA_001885535_02826	GCA_002093935_00163	GCA_002356035_03128	GCA_003013595_02757	GCA_003667075_02933	GCA_007990715_04099	GCA_009712165_04306	GCA_009712405_01094	GCA_009712505_02602	GCA_009712515_05022	GCA_009712525_05458	GCA_009712555_05815	GCA_009712575_02289	GCA_014117305_07497	GCA_015209825_02944	GCA_018223685_06180
group_2184		KsdD-like steroid dehydrogenase	22	22	1	1	4291				1661	1688	1662	GCA_000583715_05573	GCA_000763165_01885	GCA_001192935_01951	GCA_001613085_04520	GCA_001613405_06514	GCA_001865855_04143	GCA_001885535_02905	GCA_002093935_00084	GCA_002356035_03209	GCA_003013595_02678	GCA_003667075_02850	GCA_007990715_01775	GCA_009712165_02788	GCA_009712405_00845	GCA_009712505_03798	GCA_009712515_05615	GCA_009712525_03792	GCA_009712555_04748	GCA_009712575_04331	GCA_014117305_07418	GCA_015209825_02865	GCA_018223685_06259
uvrC		UvrABC system protein C	22	22	1	1	4301				1985	2015	2000	GCA_000583715_05577	GCA_000763165_01889	GCA_001192935_01947	GCA_001613085_01693	GCA_001613405_06509	GCA_001865855_04147	GCA_001885535_02909	GCA_002093935_00080	GCA_002356035_03213	GCA_003013595_02674	GCA_003667075_02846	GCA_007990715_01779	GCA_009712165_02792	GCA_009712405_00849	GCA_009712505_05031	GCA_009712515_05619	GCA_009712525_03796	GCA_009712555_04744	GCA_009712575_04335	GCA_014117305_07414	GCA_015209825_02861	GCA_018223685_06263
group_2188		Putative gluconeogenesis factor	22	22	1	1	4303				1046	1061	1057	GCA_000583715_05579	GCA_000763165_01891	GCA_001192935_01945	GCA_001613085_01695	GCA_001613405_06507	GCA_001865855_04149	GCA_001885535_02911	GCA_002093935_00078	GCA_002356035_03215	GCA_003013595_02672	GCA_003667075_02844	GCA_007990715_01781	GCA_009712165_02794	GCA_009712405_00851	GCA_009712505_05033	GCA_009712515_05621	GCA_009712525_03798	GCA_009712555_04742	GCA_009712575_04337	GCA_014117305_07412	GCA_015209825_02859	GCA_018223685_06265
whiA		putative cell division protein WhiA	22	22	1	1	4304				347	983	954	GCA_000583715_05580	GCA_000763165_01892	GCA_001192935_01944	GCA_001613085_01696	GCA_001613405_06506	GCA_001865855_04150	GCA_001885535_02912	GCA_002093935_00077	GCA_002356035_03216	GCA_003013595_02671	GCA_003667075_02843	GCA_007990715_01782	GCA_009712165_02795	GCA_009712405_00852	GCA_009712505_05034	GCA_009712515_05622	GCA_009712525_01966	GCA_009712555_04741	GCA_009712575_04338	GCA_014117305_07411	GCA_015209825_02858	GCA_018223685_06266
gapA		Glyceraldehyde-3-phosphate dehydrogenase	22	22	1	1	4305				1016	1016	1016	GCA_000583715_05581	GCA_000763165_01893	GCA_001192935_01943	GCA_001613085_01697	GCA_001613405_06505	GCA_001865855_04151	GCA_001885535_02913	GCA_002093935_00076	GCA_002356035_03217	GCA_003013595_02670	GCA_003667075_02842	GCA_007990715_01783	GCA_009712165_02796	GCA_009712405_00853	GCA_009712505_05035	GCA_009712515_05623	GCA_009712525_01967	GCA_009712555_04740	GCA_009712575_04339	GCA_014117305_07410	GCA_015209825_02857	GCA_018223685_06267
pgk		Phosphoglycerate kinase	22	22	1	1	4306				1211	1214	1211	GCA_000583715_05582	GCA_000763165_01894	GCA_001192935_01942	GCA_001613085_01698	GCA_001613405_06504	GCA_001865855_04152	GCA_001885535_02914	GCA_002093935_00075	GCA_002356035_03218	GCA_003013595_02669	GCA_003667075_02841	GCA_007990715_01784	GCA_009712165_02797	GCA_009712405_00854	GCA_009712505_05036	GCA_009712515_05624	GCA_009712525_01968	GCA_009712555_04739	GCA_009712575_04340	GCA_014117305_07409	GCA_015209825_02856	GCA_018223685_06268
tpiA		Triosephosphate isomerase	22	22	1	1	4307				785	788	785	GCA_000583715_05583	GCA_000763165_01895	GCA_001192935_01941	GCA_001613085_01699	GCA_001613405_06503	GCA_001865855_04153	GCA_001885535_02915	GCA_002093935_00074	GCA_002356035_03219	GCA_003013595_02668	GCA_003667075_02840	GCA_007990715_01785	GCA_009712165_02798	GCA_009712405_00855	GCA_009712505_05037	GCA_009712515_05625	GCA_009712525_01969	GCA_009712555_04738	GCA_009712575_04341	GCA_014117305_07408	GCA_015209825_02855	GCA_018223685_06269
secG		putative protein-export membrane protein SecG	22	22	1	1	4591				227	233	232	GCA_000583715_05615	GCA_000763165_01926	GCA_001192935_01909	GCA_001613085_01703	GCA_001613405_06451	GCA_001865855_04185	GCA_001885535_02946	GCA_002093935_00043	GCA_002356035_03250	GCA_003013595_02637	GCA_003667075_02809	GCA_007990715_01816	GCA_009712165_02829	GCA_009712405_00886	GCA_009712505_05068	GCA_009712515_05656	GCA_009712525_01222	GCA_009712555_04707	GCA_009712575_04372	GCA_014117305_07377	GCA_015209825_02824	GCA_018223685_06300
group_2195		hypothetical protein	22	22	1	1	4598				848	848	848	GCA_000583715_05621	GCA_000763165_01932	GCA_001192935_01903	GCA_001613085_05162	GCA_001613405_06447	GCA_001865855_04191	GCA_001885535_02952	GCA_002093935_00037	GCA_002356035_03256	GCA_003013595_02631	GCA_003667075_02803	GCA_007990715_01822	GCA_009712165_02835	GCA_009712405_00892	GCA_009712505_05074	GCA_009712515_05662	GCA_009712525_01228	GCA_009712555_04701	GCA_009712575_04378	GCA_014117305_07371	GCA_015209825_02818	GCA_018223685_06306
ephA_1		Epoxide hydrolase A	22	22	1	1	4599				971	977	971	GCA_000583715_05622	GCA_000763165_01933	GCA_001192935_01902	GCA_001613085_05163	GCA_001613405_06446	GCA_001865855_04192	GCA_001885535_02953	GCA_002093935_00036	GCA_002356035_03257	GCA_003013595_02630	GCA_003667075_02802	GCA_007990715_01823	GCA_009712165_02836	GCA_009712405_00893	GCA_009712505_05075	GCA_009712515_05663	GCA_009712525_01229	GCA_009712555_04700	GCA_009712575_04379	GCA_014117305_07370	GCA_015209825_02817	GCA_018223685_06307
zwf2		Glucose-6-phosphate 1-dehydrogenase 2	22	22	1	1	4007				1472	1571	1558	GCA_000583715_05631	GCA_000763165_01942	GCA_001192935_01893	GCA_001613085_01709	GCA_001613405_06426	GCA_001865855_04201	GCA_001885535_02962	GCA_002093935_00027	GCA_002356035_03266	GCA_003013595_02621	GCA_003667075_02793	GCA_007990715_01832	GCA_009712165_02845	GCA_009712405_00903	GCA_009712505_02258	GCA_009712515_07025	GCA_009712525_03991	GCA_009712555_06331	GCA_009712575_02019	GCA_014117305_07361	GCA_015209825_02808	GCA_018223685_06316
tkt		Transketolase	22	22	1	1	4005				2141	2144	2141	GCA_000583715_05633	GCA_000763165_01944	GCA_001192935_01891	GCA_001613085_01711	GCA_001613405_06424	GCA_001865855_04203	GCA_001885535_02964	GCA_002093935_00025	GCA_002356035_03268	GCA_003013595_02619	GCA_003667075_02791	GCA_007990715_01834	GCA_009712165_02847	GCA_009712405_00905	GCA_009712505_02260	GCA_009712515_07027	GCA_009712525_03993	GCA_009712555_06329	GCA_009712575_02021	GCA_014117305_07359	GCA_015209825_02806	GCA_018223685_06318
cyoE		Protoheme IX farnesyltransferase	22	22	1	1	4004				992	992	992	GCA_000583715_05634	GCA_000763165_01945	GCA_001192935_01890	GCA_001613085_01712	GCA_001613405_06423	GCA_001865855_04204	GCA_001885535_02965	GCA_002093935_00024	GCA_002356035_03269	GCA_003013595_02618	GCA_003667075_02790	GCA_007990715_01835	GCA_009712165_02848	GCA_009712405_00906	GCA_009712505_02261	GCA_009712515_07028	GCA_009712525_03994	GCA_009712555_06328	GCA_009712575_02022	GCA_014117305_07358	GCA_015209825_02805	GCA_018223685_06319
group_2207		hypothetical protein	22	22	1	1	6998				956	1001	968	GCA_000583715_05663	GCA_000763165_01807	GCA_001192935_01792	GCA_001613085_07301	GCA_001613405_07984	GCA_001865855_07176	GCA_001885535_00962	GCA_002093935_03671	GCA_002356035_01413	GCA_003013595_03142	GCA_003667075_02483	GCA_007990715_01766	GCA_009712165_04194	GCA_009712405_04242	GCA_009712505_06900	GCA_009712515_04870	GCA_009712525_05740	GCA_009712555_03127	GCA_009712575_01200	GCA_014117305_01512	GCA_015209825_00710	GCA_018223685_00955
group_2208		putative acetyl-CoA acetyltransferase	22	22	1	1	7006				1178	1184	1183	GCA_000583715_05665	GCA_000763165_01809	GCA_001192935_01794	GCA_001613085_07303	GCA_001613405_07986	GCA_001865855_07174	GCA_001885535_00964	GCA_002093935_03673	GCA_002356035_01415	GCA_003013595_03174	GCA_003667075_02485	GCA_007990715_01764	GCA_009712165_03779	GCA_009712405_01400	GCA_009712505_02142	GCA_009712515_02629	GCA_009712525_02112	GCA_009712555_03337	GCA_009712575_01202	GCA_014117305_01510	GCA_015209825_00712	GCA_018223685_00953
glgE		Alpha-1,4-glucan:maltose-1-phosphate maltosyltransferase	22	22	1	1	7016				2000	2003	2002	GCA_000583715_05672	GCA_000763165_01816	GCA_001192935_01801	GCA_001613085_07308	GCA_001613405_07993	GCA_001865855_07167	GCA_001885535_00971	GCA_002093935_03680	GCA_002356035_01422	GCA_003013595_03181	GCA_003667075_02492	GCA_007990715_01757	GCA_009712165_03772	GCA_009712405_01393	GCA_009712505_02149	GCA_009712515_02622	GCA_009712525_02105	GCA_009712555_03344	GCA_009712575_01209	GCA_014117305_01503	GCA_015209825_00719	GCA_018223685_00946
glgP		Glycogen phosphorylase	22	22	1	1	7021				2567	2717	2573	GCA_000583715_05674	GCA_000763165_01818	GCA_001192935_01803	GCA_001613085_07312	GCA_001613405_07995	GCA_001865855_07165	GCA_001885535_00973	GCA_002093935_03682	GCA_002356035_01424	GCA_003013595_03183	GCA_003667075_02494	GCA_007990715_01755	GCA_009712165_03770	GCA_009712405_01391	GCA_009712505_02151	GCA_009712515_02620	GCA_009712525_02103	GCA_009712555_03346	GCA_009712575_01211	GCA_014117305_01501	GCA_015209825_00721	GCA_018223685_00944
dinG_1		putative ATP-dependent helicase DinG	22	22	1	1	7645				2045	2060	2051	GCA_000583715_05678	GCA_000763165_01822	GCA_001192935_01807	GCA_001613085_07319	GCA_001613405_07999	GCA_001865855_07161	GCA_001885535_00977	GCA_002093935_03686	GCA_002356035_01428	GCA_003013595_03187	GCA_003667075_02498	GCA_007990715_01751	GCA_009712165_03766	GCA_009712405_01387	GCA_009712505_03849	GCA_009712515_05209	GCA_009712525_06279	GCA_009712555_03350	GCA_009712575_04650	GCA_014117305_01497	GCA_015209825_00725	GCA_018223685_00940
mec		CysO-cysteine peptidase	22	22	1	1	7638				413	431	429	GCA_000583715_05685	GCA_000763165_01829	GCA_001192935_01814	GCA_001613085_07326	GCA_001613405_08006	GCA_001865855_07154	GCA_001885535_00984	GCA_002093935_03693	GCA_002356035_01435	GCA_003013595_03194	GCA_003667075_02505	GCA_007990715_01744	GCA_009712165_03759	GCA_009712405_01380	GCA_009712505_03856	GCA_009712515_04630	GCA_009712525_03000	GCA_009712555_03357	GCA_009712575_04657	GCA_014117305_01490	GCA_015209825_00732	GCA_018223685_00933
cysO		Sulfur carrier protein CysO	22	22	1	1	7637				275	293	291	GCA_000583715_05686	GCA_000763165_01830	GCA_001192935_01815	GCA_001613085_07327	GCA_001613405_08007	GCA_001865855_07153	GCA_001885535_00985	GCA_002093935_03694	GCA_002356035_01436	GCA_003013595_03195	GCA_003667075_02506	GCA_007990715_01743	GCA_009712165_03758	GCA_009712405_01379	GCA_009712505_03857	GCA_009712515_04629	GCA_009712525_02999	GCA_009712555_03358	GCA_009712575_04658	GCA_014117305_01489	GCA_015209825_00733	GCA_018223685_00932
cysM		O-phosphoserine sulfhydrylase	22	22	1	1	7636				962	962	962	GCA_000583715_05687	GCA_000763165_01831	GCA_001192935_01816	GCA_001613085_07328	GCA_001613405_08008	GCA_001865855_07152	GCA_001885535_00986	GCA_002093935_03695	GCA_002356035_01437	GCA_003013595_03196	GCA_003667075_02507	GCA_007990715_01742	GCA_009712165_03757	GCA_009712405_01378	GCA_009712505_03858	GCA_009712515_04628	GCA_009712525_02998	GCA_009712555_03359	GCA_009712575_04659	GCA_014117305_01488	GCA_015209825_00734	GCA_018223685_00931
rph		Ribonuclease PH	22	22	1	1	7630				719	776	767	GCA_000583715_05690	GCA_000763165_01834	GCA_001192935_01819	GCA_001613085_07331	GCA_001613405_08012	GCA_001865855_07149	GCA_001885535_00989	GCA_002093935_03698	GCA_002356035_01440	GCA_003013595_03199	GCA_003667075_02510	GCA_007990715_01739	GCA_009712165_03754	GCA_009712405_01375	GCA_009712505_06365	GCA_009712515_07283	GCA_009712525_02995	GCA_009712555_03362	GCA_009712575_04662	GCA_014117305_01485	GCA_015209825_00737	GCA_018223685_00928
group_2217		hypothetical protein	22	22	1	1	7624				827	875	872	GCA_000583715_05696	GCA_000763165_01840	GCA_001192935_01825	GCA_001613085_07337	GCA_001613405_08018	GCA_001865855_07143	GCA_001885535_00995	GCA_002093935_03704	GCA_002356035_01446	GCA_003013595_03205	GCA_003667075_02516	GCA_007990715_01733	GCA_009712165_03748	GCA_009712405_01369	GCA_009712505_06371	GCA_009712515_07277	GCA_009712525_02989	GCA_009712555_03368	GCA_009712575_04668	GCA_014117305_01479	GCA_015209825_00743	GCA_018223685_00922
group_2218		hypothetical protein	22	22	1	1	7614				725	740	739	GCA_000583715_05706	GCA_000763165_01850	GCA_001192935_01835	GCA_001613085_07782	GCA_001613405_04010	GCA_001865855_07133	GCA_001885535_01005	GCA_002093935_04446	GCA_002356035_01456	GCA_003013595_03215	GCA_003667075_02526	GCA_007990715_01723	GCA_009712165_03738	GCA_009712405_01359	GCA_009712505_06381	GCA_009712515_07267	GCA_009712525_02979	GCA_009712555_03378	GCA_009712575_04678	GCA_014117305_01469	GCA_015209825_00753	GCA_018223685_00912
mlaE_1		Intermembrane phospholipid transport system permease protein MlaE	22	22	1	1	7610				836	845	836	GCA_000583715_05709	GCA_000763165_01853	GCA_001192935_01838	GCA_001613085_07350	GCA_001613405_04007	GCA_001865855_07130	GCA_001885535_01008	GCA_002093935_04443	GCA_002356035_01459	GCA_003013595_03218	GCA_003667075_02529	GCA_007990715_01720	GCA_009712165_03735	GCA_009712405_01356	GCA_009712505_06384	GCA_009712515_07264	GCA_009712525_02976	GCA_009712555_03381	GCA_009712575_04681	GCA_014117305_01466	GCA_015209825_00756	GCA_018223685_00909
glpD2_1		Glycerol-3-phosphate dehydrogenase 2	22	22	1	1	7561				1235	1679	1656	GCA_000583715_05732	GCA_000763165_01876	GCA_001192935_01861	GCA_001613085_02507	GCA_001613405_03975	GCA_001865855_07107	GCA_001885535_01031	GCA_002093935_04420	GCA_002356035_01482	GCA_003013595_03241	GCA_003667075_02552	GCA_007990715_01697	GCA_009712165_03712	GCA_009712405_01333	GCA_009712505_03276	GCA_009712515_03074	GCA_009712525_02953	GCA_009712555_01346	GCA_009712575_03131	GCA_014117305_01443	GCA_015209825_00780	GCA_018223685_00886
glpK_2		Glycerol kinase	22	22	1	1	7560				1502	1538	1535	GCA_000583715_05733	GCA_000763165_01877	GCA_001192935_01862	GCA_001613085_02506	GCA_001613405_03976	GCA_001865855_07106	GCA_001885535_01032	GCA_002093935_04419	GCA_002356035_01483	GCA_003013595_03242	GCA_003667075_02553	GCA_007990715_01696	GCA_009712165_03711	GCA_009712405_01332	GCA_009712505_03277	GCA_009712515_03073	GCA_009712525_02952	GCA_009712555_01345	GCA_009712575_03132	GCA_014117305_01442	GCA_015209825_00781	GCA_018223685_00885
glpK_1		Glycerol kinase	22	22	1	1	7558				1499	1514	1513	GCA_000583715_05735	GCA_000763165_01879	GCA_001192935_01864	GCA_001613085_02504	GCA_001613405_03978	GCA_001865855_07104	GCA_001885535_01034	GCA_002093935_04417	GCA_002356035_01485	GCA_003013595_03244	GCA_003667075_02555	GCA_007990715_01694	GCA_009712165_03709	GCA_009712405_01330	GCA_009712505_03279	GCA_009712515_03071	GCA_009712525_02950	GCA_009712555_01343	GCA_009712575_03134	GCA_014117305_01440	GCA_015209825_00783	GCA_018223685_00883
rbpA		RNA polymerase-binding protein RbpA	22	22	1	1	13611				335	335	335	GCA_000583715_05777	GCA_000763165_01758	GCA_001192935_01747	GCA_001613085_07570	GCA_001613405_03451	GCA_001865855_04997	GCA_001885535_03762	GCA_002093935_01857	GCA_002356035_04311	GCA_003013595_01636	GCA_003667075_02323	GCA_007990715_01651	GCA_009712165_05649	GCA_009712405_02143	GCA_009712505_05317	GCA_009712515_01668	GCA_009712525_02307	GCA_009712555_01258	GCA_009712575_06352	GCA_014117305_06562	GCA_015209825_02014	GCA_018223685_07118
group_2231		hypothetical protein	22	22	1	1	13608				878	998	884	GCA_000583715_05780	GCA_000763165_01761	GCA_001192935_01744	GCA_001613085_07569	GCA_001613405_03458	GCA_001865855_05000	GCA_001885535_03765	GCA_002093935_01860	GCA_002356035_04314	GCA_003013595_01639	GCA_003667075_02326	GCA_007990715_01648	GCA_009712165_05652	GCA_009712405_02146	GCA_009712505_05320	GCA_009712515_01671	GCA_009712525_02310	GCA_009712555_01255	GCA_009712575_06355	GCA_014117305_06559	GCA_015209825_02011	GCA_018223685_07121
group_2232	degU_1	Transcriptional regulatory protein DegU	22	22	1	1	13596				623	662	626	GCA_000583715_05788	GCA_000763165_01769	GCA_001192935_01736	GCA_001613085_02008	GCA_001613405_03468	GCA_001865855_05008	GCA_001885535_03774	GCA_002093935_01868	GCA_002356035_04321	GCA_003013595_01647	GCA_003667075_02334	GCA_007990715_01640	GCA_009712165_00165	GCA_009712405_02154	GCA_009712505_01534	GCA_009712515_01865	GCA_009712525_02119	GCA_009712555_01247	GCA_009712575_06363	GCA_014117305_06550	GCA_015209825_02003	GCA_018223685_07129
tldD		Metalloprotease TldD	22	22	1	1	13589				1505	1535	1525	GCA_000583715_05794	GCA_000763165_01775	GCA_001192935_01730	GCA_001613085_02004	GCA_001613405_03472	GCA_001865855_05014	GCA_001885535_03780	GCA_002093935_01874	GCA_002356035_04327	GCA_003013595_01653	GCA_003667075_02340	GCA_007990715_01634	GCA_009712165_00171	GCA_009712405_02160	GCA_009712505_01540	GCA_009712515_01872	GCA_009712525_02125	GCA_009712555_01241	GCA_009712575_06369	GCA_014117305_06544	GCA_015209825_01997	GCA_018223685_07135
group_2234		hypothetical protein	22	22	1	1	13588				1391	1403	1402	GCA_000583715_05795	GCA_000763165_01776	GCA_001192935_01729	GCA_001613085_02003	GCA_001613405_03473	GCA_001865855_05015	GCA_001885535_03781	GCA_002093935_01875	GCA_002356035_04328	GCA_003013595_01654	GCA_003667075_02341	GCA_007990715_01633	GCA_009712165_00172	GCA_009712405_02161	GCA_009712505_01541	GCA_009712515_01873	GCA_009712525_02126	GCA_009712555_01240	GCA_009712575_06370	GCA_014117305_06543	GCA_015209825_01996	GCA_018223685_07136
cobN		Aerobic cobaltochelatase subunit CobN	22	22	1	1	13567				3635	3893	3651	GCA_000583715_05808	GCA_000763165_01789	GCA_001192935_01716	GCA_001613085_01984	GCA_001613405_03484	GCA_001865855_05028	GCA_001885535_03794	GCA_002093935_01888	GCA_002356035_04341	GCA_003013595_01667	GCA_003667075_02354	GCA_007990715_01620	GCA_009712165_00185	GCA_009712405_02174	GCA_009712505_01178	GCA_009712515_03138	GCA_009712525_02878	GCA_009712555_01227	GCA_009712575_01808	GCA_014117305_06530	GCA_015209825_01983	GCA_018223685_07149
decR		DNA-binding transcriptional activator DecR	22	22	1	1	13555				437	437	437	GCA_000583715_05813	GCA_000763165_01794	GCA_001192935_01711	GCA_001613085_01978	GCA_001613405_03491	GCA_001865855_05033	GCA_001885535_03799	GCA_002093935_01893	GCA_002356035_04346	GCA_003013595_01672	GCA_003667075_02359	GCA_007990715_01615	GCA_009712165_00190	GCA_009712405_02179	GCA_009712505_01183	GCA_009712515_03142	GCA_009712525_02883	GCA_009712555_01222	GCA_009712575_01813	GCA_014117305_06525	GCA_015209825_01978	GCA_018223685_07154
cobH		Precorrin-8X methylmutase	22	22	1	1	13545				635	635	635	GCA_000583715_05814	GCA_000763165_01795	GCA_001192935_01710	GCA_001613085_01977	GCA_001613405_03492	GCA_001865855_05034	GCA_001885535_03800	GCA_002093935_01894	GCA_002356035_04347	GCA_003013595_01673	GCA_003667075_02360	GCA_007990715_01614	GCA_009712165_00191	GCA_009712405_02180	GCA_009712505_01184	GCA_009712515_03143	GCA_009712525_02884	GCA_009712555_01221	GCA_009712575_01814	GCA_014117305_06524	GCA_015209825_01977	GCA_018223685_07155
cobIJ		Cobalamin biosynthesis protein CobIJ	22	22	1	1	13544				1544	1586	1546	GCA_000583715_05815	GCA_000763165_01796	GCA_001192935_01709	GCA_001613085_01976	GCA_001613405_03493	GCA_001865855_05035	GCA_001885535_03801	GCA_002093935_01895	GCA_002356035_04348	GCA_003013595_01674	GCA_003667075_02361	GCA_007990715_01613	GCA_009712165_00192	GCA_009712405_02181	GCA_009712505_01185	GCA_009712515_03144	GCA_009712525_02885	GCA_009712555_01220	GCA_009712575_01815	GCA_014117305_06523	GCA_015209825_01976	GCA_018223685_07156
ftsK		hypothetical protein	22	22	1	1	1960				2381	2447	2442	GCA_000583715_05838	GCA_000763165_01645	GCA_001192935_01631	GCA_001613085_06870	GCA_001613405_07065	GCA_001865855_06172	GCA_001885535_02008	GCA_002093935_02285	GCA_002356035_05347	GCA_003013595_03671	GCA_003667075_02153	GCA_007990715_01590	GCA_009712165_04132	GCA_009712405_01590	GCA_009712505_05111	GCA_009712515_02557	GCA_009712525_06794	GCA_009712555_00931	GCA_009712575_00314	GCA_014117305_00468	GCA_015209825_03754	GCA_018223685_05362
dapB		4-hydroxy-tetrahydrodipicolinate reductase	22	22	1	1	1896				746	755	754	GCA_000583715_05883	GCA_000763165_01690	GCA_001192935_01676	GCA_001613085_06891	GCA_001613405_07082	GCA_001865855_06217	GCA_001885535_01962	GCA_002093935_02330	GCA_002356035_05392	GCA_003013595_03626	GCA_003667075_02108	GCA_007990715_01545	GCA_009712165_04177	GCA_009712405_01635	GCA_009712505_05157	GCA_009712515_02602	GCA_009712525_04373	GCA_009712555_00976	GCA_009712575_07482	GCA_014117305_00513	GCA_015209825_03799	GCA_018223685_05317
pnp		Polyribonucleotide nucleotidyltransferase	22	22	1	1	1873				2261	2276	2261	GCA_000583715_05899	GCA_000763165_01706	GCA_001192935_01692	GCA_001613085_06899	GCA_001613405_08069	GCA_001865855_06233	GCA_001885535_01946	GCA_002093935_02346	GCA_002356035_05408	GCA_003013595_03610	GCA_003667075_02092	GCA_007990715_01529	GCA_009712165_02993	GCA_009712405_02239	GCA_009712505_04620	GCA_009712515_03235	GCA_009712525_00589	GCA_009712555_00992	GCA_009712575_03988	GCA_014117305_00529	GCA_015209825_03815	GCA_018223685_05301
rpsO		30S ribosomal protein S15	22	22	1	1	1872				269	269	269	GCA_000583715_05900	GCA_000763165_01707	GCA_001192935_01693	GCA_001613085_06900	GCA_001613405_08068	GCA_001865855_06234	GCA_001885535_01945	GCA_002093935_02347	GCA_002356035_05409	GCA_003013595_03609	GCA_003667075_02091	GCA_007990715_01528	GCA_009712165_02994	GCA_009712405_02240	GCA_009712505_04621	GCA_009712515_03236	GCA_009712525_00590	GCA_009712555_00993	GCA_009712575_03989	GCA_014117305_00530	GCA_015209825_03816	GCA_018223685_05300
mntR		HTH-type transcriptional regulator MntR	22	22	1	1	1870				761	806	790	GCA_000583715_05902	GCA_000763165_01709	GCA_001192935_01695	GCA_001613085_06902	GCA_001613405_08066	GCA_001865855_06236	GCA_001885535_01943	GCA_002093935_02349	GCA_002356035_05411	GCA_003013595_03607	GCA_003667075_02089	GCA_007990715_01526	GCA_009712165_02996	GCA_009712405_02242	GCA_009712505_04623	GCA_009712515_03238	GCA_009712525_00592	GCA_009712555_00995	GCA_009712575_03991	GCA_014117305_00532	GCA_015209825_03818	GCA_018223685_05298
group_2249		putative RNA pseudouridine synthase	22	22	1	1	10543				926	926	926	GCA_000583715_05915	GCA_000763165_00791	GCA_001192935_01537	GCA_001613085_05272	GCA_001613405_06693	GCA_001865855_03381	GCA_001885535_04803	GCA_002093935_06760	GCA_002356035_02549	GCA_003013595_05319	GCA_003667075_06510	GCA_007990715_00912	GCA_009712165_00645	GCA_009712405_04447	GCA_009712505_00681	GCA_009712515_07216	GCA_009712525_03321	GCA_009712555_00281	GCA_009712575_06706	GCA_014117305_05523	GCA_015209825_00972	GCA_018223685_00264
gtaB_1		UTP--glucose-1-phosphate uridylyltransferase	22	22	1	1	10556				881	887	884	GCA_000583715_05925	GCA_000763165_00801	GCA_001192935_01547	GCA_001613085_05281	GCA_001613405_07406	GCA_001865855_03371	GCA_001885535_04813	GCA_002093935_01143	GCA_002356035_02539	GCA_003013595_05309	GCA_003667075_06520	GCA_007990715_00902	GCA_009712165_00635	GCA_009712405_04437	GCA_009712505_00671	GCA_009712515_07206	GCA_009712525_03577	GCA_009712555_00291	GCA_009712575_06696	GCA_014117305_05513	GCA_015209825_00962	GCA_018223685_00274
ileS		Isoleucine--tRNA ligase	22	22	1	1	10576				3134	3179	3176	GCA_000583715_05935	GCA_000763165_00811	GCA_001192935_01557	GCA_001613085_05285	GCA_001613405_07397	GCA_001865855_03361	GCA_001885535_04823	GCA_002093935_01133	GCA_002356035_02529	GCA_003013595_05299	GCA_003667075_06530	GCA_007990715_00892	GCA_009712165_00625	GCA_009712405_04427	GCA_009712505_04398	GCA_009712515_07196	GCA_009712525_00955	GCA_009712555_00301	GCA_009712575_06686	GCA_014117305_05503	GCA_015209825_00952	GCA_018223685_00284
group_2252		hypothetical protein	22	22	1	1	10581				290	377	304	GCA_000583715_05938	GCA_000763165_00814	GCA_001192935_01560	GCA_001613085_05288	GCA_001613405_07394	GCA_001865855_03358	GCA_001885535_04826	GCA_002093935_01130	GCA_002356035_02526	GCA_003013595_05296	GCA_003667075_06533	GCA_007990715_00889	GCA_009712165_00622	GCA_009712405_04424	GCA_009712505_04395	GCA_009712515_07193	GCA_009712525_00952	GCA_009712555_00304	GCA_009712575_06683	GCA_014117305_05500	GCA_015209825_00949	GCA_018223685_00287
group_2253		Polyphenol oxidase	22	22	1	1	10586				701	731	702	GCA_000583715_05941	GCA_000763165_00817	GCA_001192935_01563	GCA_001613085_05291	GCA_001613405_07391	GCA_001865855_03355	GCA_001885535_04829	GCA_002093935_01127	GCA_002356035_02523	GCA_003013595_05293	GCA_003667075_06536	GCA_007990715_00886	GCA_009712165_00619	GCA_009712405_04421	GCA_009712505_04392	GCA_009712515_07190	GCA_009712525_00949	GCA_009712555_00307	GCA_009712575_06680	GCA_014117305_05497	GCA_015209825_00946	GCA_018223685_00290
murC		UDP-N-acetylmuramate--L-alanine ligase	22	22	1	1	10592				1514	1550	1547	GCA_000583715_05944	GCA_000763165_00820	GCA_001192935_01566	GCA_001613085_05296	GCA_001613405_07388	GCA_001865855_03352	GCA_001885535_04832	GCA_002093935_01124	GCA_002356035_02520	GCA_003013595_05290	GCA_003667075_06539	GCA_007990715_00883	GCA_009712165_03332	GCA_009712405_04418	GCA_009712505_02448	GCA_009712515_02758	GCA_009712525_00946	GCA_009712555_00310	GCA_009712575_02224	GCA_014117305_05494	GCA_015209825_00943	GCA_018223685_00293
murD		UDP-N-acetylmuramoylalanine--D-glutamate ligase	22	22	1	1	10594				1442	1484	1481	GCA_000583715_05946	GCA_000763165_00822	GCA_001192935_01568	GCA_001613085_05299	GCA_001613405_07386	GCA_001865855_03350	GCA_001885535_04834	GCA_002093935_01122	GCA_002356035_02518	GCA_003013595_05288	GCA_003667075_06541	GCA_007990715_00881	GCA_009712165_03330	GCA_009712405_04416	GCA_009712505_02446	GCA_009712515_02756	GCA_009712525_00944	GCA_009712555_00312	GCA_009712575_02222	GCA_014117305_05492	GCA_015209825_00941	GCA_018223685_00295
mraY_1		Phospho-N-acetylmuramoyl-pentapeptide-transferase	22	22	1	1	10595				1076	1076	1076	GCA_000583715_05947	GCA_000763165_00823	GCA_001192935_01569	GCA_001613085_05300	GCA_001613405_07385	GCA_001865855_03349	GCA_001885535_04835	GCA_002093935_01121	GCA_002356035_02517	GCA_003013595_05287	GCA_003667075_06542	GCA_007990715_00880	GCA_009712165_03329	GCA_009712405_04415	GCA_009712505_02445	GCA_009712515_02755	GCA_009712525_00943	GCA_009712555_00313	GCA_009712575_02221	GCA_014117305_05491	GCA_015209825_00940	GCA_018223685_00296
mraZ		Transcriptional regulator MraZ	22	22	1	1	10606				431	431	431	GCA_000583715_05953	GCA_000763165_00829	GCA_001192935_01575	GCA_001613085_05306	GCA_001613405_07379	GCA_001865855_03343	GCA_001885535_04841	GCA_002093935_01115	GCA_002356035_02511	GCA_003013595_05281	GCA_003667075_06548	GCA_007990715_00874	GCA_009712165_03323	GCA_009712405_04409	GCA_009712505_02439	GCA_009712515_02749	GCA_009712525_00937	GCA_009712555_00319	GCA_009712575_02215	GCA_014117305_05485	GCA_015209825_00934	GCA_018223685_00302
metF		5,10-methylenetetrahydrofolate reductase	22	22	1	1	10615				920	920	920	GCA_000583715_05962	GCA_000763165_00838	GCA_001192935_01584	GCA_001613085_05328	GCA_001613405_07369	GCA_001865855_03334	GCA_001885535_04850	GCA_002093935_01106	GCA_002356035_02502	GCA_003013595_05272	GCA_003667075_06557	GCA_007990715_00865	GCA_009712165_03314	GCA_009712405_04400	GCA_009712505_02339	GCA_009712515_03375	GCA_009712525_07147	GCA_009712555_00328	GCA_009712575_02086	GCA_014117305_05476	GCA_015209825_00925	GCA_018223685_00311
aroG_2		Phospho-2-dehydro-3-deoxyheptonate aldolase AroG	22	22	1	1	10622				1385	1481	1473	GCA_000583715_05969	GCA_000763165_00845	GCA_001192935_01591	GCA_001613085_05337	GCA_001613405_07364	GCA_001865855_03327	GCA_001885535_04857	GCA_002093935_01099	GCA_002356035_02495	GCA_003013595_05265	GCA_003667075_06564	GCA_007990715_00858	GCA_009712165_03307	GCA_009712405_04393	GCA_009712505_01731	GCA_009712515_03368	GCA_009712525_07140	GCA_009712555_00335	GCA_009712575_06594	GCA_014117305_05469	GCA_015209825_00918	GCA_018223685_00318
group_2261		hypothetical protein	22	22	1	1	10624				725	728	725	GCA_000583715_05971	GCA_000763165_00847	GCA_001192935_01593	GCA_001613085_05359	GCA_001613405_07360	GCA_001865855_03325	GCA_001885535_04859	GCA_002093935_01097	GCA_002356035_02493	GCA_003013595_05263	GCA_003667075_06566	GCA_007990715_00856	GCA_009712165_03305	GCA_009712405_04391	GCA_009712505_01729	GCA_009712515_03366	GCA_009712525_07138	GCA_009712555_00337	GCA_009712575_06592	GCA_014117305_05467	GCA_015209825_00916	GCA_018223685_00320
glkA_2		Glucokinase	22	22	1	1	10629				995	1004	1003	GCA_000583715_05972	GCA_000763165_00848	GCA_001192935_01594	GCA_001613085_05358	GCA_001613405_07359	GCA_001865855_03324	GCA_001885535_04860	GCA_002093935_01096	GCA_002356035_02492	GCA_003013595_05262	GCA_003667075_06567	GCA_007990715_00855	GCA_009712165_03304	GCA_009712405_04390	GCA_009712505_01728	GCA_009712515_03365	GCA_009712525_07137	GCA_009712555_00338	GCA_009712575_06591	GCA_014117305_05466	GCA_015209825_00915	GCA_018223685_00321
group_2263		hypothetical protein	22	22	1	1	10632				437	437	437	GCA_000583715_05975	GCA_000763165_00851	GCA_001192935_01597	GCA_001613085_05355	GCA_001613405_07356	GCA_001865855_03321	GCA_001885535_04863	GCA_002093935_01093	GCA_002356035_02489	GCA_003013595_05259	GCA_003667075_06570	GCA_007990715_00852	GCA_009712165_03301	GCA_009712405_04387	GCA_009712505_01725	GCA_009712515_03362	GCA_009712525_07134	GCA_009712555_00341	GCA_009712575_06588	GCA_014117305_05463	GCA_015209825_00912	GCA_018223685_00324
qcrA		Cytochrome bc1 complex Rieske iron-sulfur subunit	22	22	1	1	10647				1115	1130	1123	GCA_000583715_05988	GCA_000763165_00864	GCA_001192935_01610	GCA_001613085_05340	GCA_001613405_07345	GCA_001865855_03307	GCA_001885535_04877	GCA_002093935_01079	GCA_002356035_02476	GCA_003013595_05245	GCA_003667075_06583	GCA_007990715_00839	GCA_009712165_03288	GCA_009712405_04374	GCA_009712505_02599	GCA_009712515_03349	GCA_009712525_02561	GCA_009712555_00354	GCA_009712575_06575	GCA_014117305_05449	GCA_015209825_00899	GCA_018223685_00338
group_2265		hypothetical protein	22	22	1	1	12415				548	551	550	GCA_000583715_06002	GCA_000763165_01615	GCA_001192935_01464	GCA_001613085_03118	GCA_001613405_03539	GCA_001865855_06882	GCA_001885535_05628	GCA_002093935_01337	GCA_002356035_06006	GCA_003013595_01377	GCA_003667075_01929	GCA_007990715_01369	GCA_009712165_00862	GCA_009712405_04332	GCA_009712505_06192	GCA_009712515_02049	GCA_009712525_06992	GCA_009712555_00685	GCA_009712575_06790	GCA_014117305_04697	GCA_015209825_00088	GCA_018223685_04143
tig		Trigger factor	22	22	1	1	12416				1364	1409	1401	GCA_000583715_06003	GCA_000763165_01614	GCA_001192935_01465	GCA_001613085_03119	GCA_001613405_03538	GCA_001865855_06881	GCA_001885535_05627	GCA_002093935_01338	GCA_002356035_06005	GCA_003013595_01378	GCA_003667075_01928	GCA_007990715_01370	GCA_009712165_00861	GCA_009712405_04331	GCA_009712505_06191	GCA_009712515_02048	GCA_009712525_06991	GCA_009712555_00684	GCA_009712575_06789	GCA_014117305_04698	GCA_015209825_00089	GCA_018223685_04144
clpP1_1		ATP-dependent Clp protease proteolytic subunit 1	22	22	1	1	12417				599	611	607	GCA_000583715_06004	GCA_000763165_01613	GCA_001192935_01466	GCA_001613085_03120	GCA_001613405_03537	GCA_001865855_06880	GCA_001885535_05626	GCA_002093935_01339	GCA_002356035_06004	GCA_003013595_01379	GCA_003667075_01927	GCA_007990715_01371	GCA_009712165_00860	GCA_009712405_04330	GCA_009712505_06190	GCA_009712515_02047	GCA_009712525_06990	GCA_009712555_00683	GCA_009712575_06788	GCA_014117305_04699	GCA_015209825_00090	GCA_018223685_04145
clpP2		ATP-dependent Clp protease proteolytic subunit 2	22	22	1	1	12418				665	692	690	GCA_000583715_06005	GCA_000763165_01612	GCA_001192935_01467	GCA_001613085_03121	GCA_001613405_03536	GCA_001865855_06879	GCA_001885535_05625	GCA_002093935_01340	GCA_002356035_06003	GCA_003013595_01380	GCA_003667075_01926	GCA_007990715_01372	GCA_009712165_00859	GCA_009712405_04329	GCA_009712505_06189	GCA_009712515_02046	GCA_009712525_06989	GCA_009712555_00682	GCA_009712575_06787	GCA_014117305_04700	GCA_015209825_00091	GCA_018223685_04146
valS		Valine--tRNA ligase	22	22	1	1	12446				2678	2699	2698	GCA_000583715_06023	GCA_000763165_01594	GCA_001192935_01485	GCA_001613085_03132	GCA_001613405_06027	GCA_001865855_06861	GCA_001885535_05607	GCA_002093935_01358	GCA_002356035_05985	GCA_003013595_01398	GCA_003667075_01908	GCA_007990715_01390	GCA_009712165_05141	GCA_009712405_04311	GCA_009712505_03832	GCA_009712515_02028	GCA_009712525_02782	GCA_009712555_00664	GCA_009712575_02950	GCA_014117305_04718	GCA_015209825_00109	GCA_018223685_04164
folC		Dihydrofolate synthase/folylpolyglutamate synthase	22	22	1	1	12447				1448	1481	1449	GCA_000583715_06024	GCA_000763165_01593	GCA_001192935_01486	GCA_001613085_03133	GCA_001613405_06028	GCA_001865855_06860	GCA_001885535_05606	GCA_002093935_01359	GCA_002356035_05984	GCA_003013595_01399	GCA_003667075_01907	GCA_007990715_01391	GCA_009712165_05140	GCA_009712405_04310	GCA_009712505_03831	GCA_009712515_02027	GCA_009712525_02781	GCA_009712555_00663	GCA_009712575_02949	GCA_014117305_04719	GCA_015209825_00110	GCA_018223685_04165
ndk_1		Nucleoside diphosphate kinase	22	22	1	1	12452				416	470	418	GCA_000583715_06026	GCA_000763165_01591	GCA_001192935_01488	GCA_001613085_03135	GCA_001613405_06030	GCA_001865855_06858	GCA_001885535_05604	GCA_002093935_01361	GCA_002356035_05982	GCA_003013595_01401	GCA_003667075_01905	GCA_007990715_01393	GCA_009712165_05138	GCA_009712405_04308	GCA_009712505_03829	GCA_009712515_02025	GCA_009712525_02779	GCA_009712555_00661	GCA_009712575_02947	GCA_014117305_04721	GCA_015209825_00112	GCA_018223685_04167
rplU		50S ribosomal protein L21	22	22	1	1	12455				311	311	311	GCA_000583715_06029	GCA_000763165_01588	GCA_001192935_01491	GCA_001613085_03137	GCA_001613405_06033	GCA_001865855_06855	GCA_001885535_05601	GCA_002093935_01364	GCA_002356035_05979	GCA_003013595_01404	GCA_003667075_01902	GCA_007990715_01396	GCA_009712165_05135	GCA_009712405_05487	GCA_009712505_01168	GCA_009712515_02022	GCA_009712525_07213	GCA_009712555_00658	GCA_009712575_02171	GCA_014117305_04724	GCA_015209825_00115	GCA_018223685_04170
rpmA		50S ribosomal protein L27	22	22	1	1	12456				266	266	266	GCA_000583715_06030	GCA_000763165_01587	GCA_001192935_01492	GCA_001613085_03138	GCA_001613405_06034	GCA_001865855_06854	GCA_001885535_05600	GCA_002093935_01365	GCA_002356035_05978	GCA_003013595_01405	GCA_003667075_01901	GCA_007990715_01397	GCA_009712165_05134	GCA_009712405_05486	GCA_009712505_01167	GCA_009712515_02021	GCA_009712525_07212	GCA_009712555_00657	GCA_009712575_02170	GCA_014117305_04725	GCA_015209825_00116	GCA_018223685_04171
proB		Glutamate 5-kinase	22	22	1	1	12458				1115	1133	1129	GCA_000583715_06032	GCA_000763165_01585	GCA_001192935_01494	GCA_001613085_03140	GCA_001613405_06036	GCA_001865855_06852	GCA_001885535_05598	GCA_002093935_01367	GCA_002356035_05976	GCA_003013595_01407	GCA_003667075_01899	GCA_007990715_01399	GCA_009712165_05132	GCA_009712405_05484	GCA_009712505_01165	GCA_009712515_02019	GCA_009712525_07210	GCA_009712555_00655	GCA_009712575_02168	GCA_014117305_04727	GCA_015209825_00118	GCA_018223685_04173
deaD_1		ATP-dependent RNA helicase DeaD	22	22	1	1	12471				2117	2180	2174	GCA_000583715_06038	GCA_000763165_01579	GCA_001192935_01500	GCA_001613085_03149	GCA_001613405_06043	GCA_001865855_06846	GCA_001885535_05592	GCA_002093935_01373	GCA_002356035_05970	GCA_003013595_01413	GCA_003667075_01893	GCA_007990715_01405	GCA_009712165_05126	GCA_009712405_05478	GCA_009712505_01159	GCA_009712515_02013	GCA_009712525_07204	GCA_009712555_00649	GCA_009712575_02162	GCA_014117305_04733	GCA_015209825_00124	GCA_018223685_04179
ohrR_1		Organic hydroperoxide resistance transcriptional regulator	22	22	1	1	14436				374	485	478	GCA_000583715_06046	GCA_000763165_01571	GCA_001192935_01508	GCA_001613085_00774	GCA_001613405_06050	GCA_001865855_06838	GCA_001885535_05584	GCA_002093935_01381	GCA_002356035_05962	GCA_003013595_01421	GCA_003667075_01885	GCA_007990715_01413	GCA_009712165_05118	GCA_009712405_05470	GCA_009712505_01151	GCA_009712515_02005	GCA_009712525_07196	GCA_009712555_00641	GCA_009712575_02154	GCA_014117305_04741	GCA_015209825_00132	GCA_018223685_04187
proA		Gamma-glutamyl phosphate reductase	22	22	1	1	12983				1265	1268	1267	GCA_000583715_06094	GCA_000763165_01480	GCA_001192935_01386	GCA_001613085_03151	GCA_001613405_06101	GCA_001865855_06762	GCA_001885535_05511	GCA_002093935_01599	GCA_002356035_05888	GCA_003013595_01132	GCA_003667075_01692	GCA_007990715_01335	GCA_009712165_05180	GCA_009712405_04183	GCA_009712505_03624	GCA_009712515_07310	GCA_009712525_03709	GCA_009712555_03584	GCA_009712575_05166	GCA_014117305_04815	GCA_015209825_00206	GCA_018223685_04261
group_2286		hypothetical protein	22	22	1	1	12981				872	884	883	GCA_000583715_06095	GCA_000763165_01481	GCA_001192935_01387	GCA_001613085_03152	GCA_001613405_06102	GCA_001865855_06761	GCA_001885535_05510	GCA_002093935_01600	GCA_002356035_05887	GCA_003013595_01131	GCA_003667075_01691	GCA_007990715_01334	GCA_009712165_05179	GCA_009712405_04182	GCA_009712505_03623	GCA_009712515_07309	GCA_009712525_03708	GCA_009712555_03585	GCA_009712575_05165	GCA_014117305_04816	GCA_015209825_00207	GCA_018223685_04262
group_2288		putative protein	22	22	1	1	12955				1625	1664	1660	GCA_000583715_06112	GCA_000763165_01498	GCA_001192935_01404	GCA_001613085_03172	GCA_001613405_06119	GCA_001865855_06744	GCA_001885535_05493	GCA_002093935_01617	GCA_002356035_05870	GCA_003013595_01114	GCA_003667075_01674	GCA_007990715_01317	GCA_009712165_05162	GCA_009712405_04165	GCA_009712505_03606	GCA_009712515_07292	GCA_009712525_03691	GCA_009712555_03602	GCA_009712575_05148	GCA_014117305_04833	GCA_015209825_00224	GCA_018223685_04279
group_2289		hypothetical protein	22	22	1	1	12954				968	977	973	GCA_000583715_06113	GCA_000763165_01499	GCA_001192935_01405	GCA_001613085_03173	GCA_001613405_06120	GCA_001865855_06743	GCA_001885535_05492	GCA_002093935_01618	GCA_002356035_05869	GCA_003013595_01113	GCA_003667075_01673	GCA_007990715_01316	GCA_009712165_05161	GCA_009712405_04164	GCA_009712505_03605	GCA_009712515_07291	GCA_009712525_03690	GCA_009712555_03603	GCA_009712575_05147	GCA_014117305_04834	GCA_015209825_00225	GCA_018223685_04280
group_2290		putative protein	22	22	1	1	12953				842	842	842	GCA_000583715_06114	GCA_000763165_01500	GCA_001192935_01406	GCA_001613085_03174	GCA_001613405_06121	GCA_001865855_06742	GCA_001885535_05491	GCA_002093935_01619	GCA_002356035_05868	GCA_003013595_01112	GCA_003667075_01672	GCA_007990715_01315	GCA_009712165_05160	GCA_009712405_04163	GCA_009712505_03604	GCA_009712515_07290	GCA_009712525_03689	GCA_009712555_03604	GCA_009712575_05146	GCA_014117305_04835	GCA_015209825_00226	GCA_018223685_04281
lepA		Elongation factor 4	22	22	1	1	12950				1835	1850	1846	GCA_000583715_06118	GCA_000763165_01503	GCA_001192935_01410	GCA_001613085_03856	GCA_001613405_06128	GCA_001865855_06739	GCA_001885535_05488	GCA_002093935_01622	GCA_002356035_05865	GCA_003013595_01109	GCA_003667075_01669	GCA_007990715_01312	GCA_009712165_05157	GCA_009712405_04160	GCA_009712505_03601	GCA_009712515_07287	GCA_009712525_03686	GCA_009712555_03607	GCA_009712575_05143	GCA_014117305_04838	GCA_015209825_00229	GCA_018223685_04284
cysA		Sulfate/thiosulfate import ATP-binding protein CysA	22	22	1	1	12829				995	995	995	GCA_000583715_06128	GCA_000763165_01513	GCA_001192935_01420	GCA_001613085_05113	GCA_001613405_06138	GCA_001865855_06729	GCA_001885535_05478	GCA_002093935_01633	GCA_002356035_05855	GCA_003013595_01099	GCA_003667075_01659	GCA_007990715_01302	GCA_009712165_00541	GCA_009712405_06621	GCA_009712505_04946	GCA_009712515_06094	GCA_009712525_02006	GCA_009712555_06736	GCA_009712575_05687	GCA_014117305_04848	GCA_015209825_00239	GCA_018223685_04294
moaE2_2		Molybdopterin synthase catalytic subunit 2	22	22	1	1	12815				419	431	419	GCA_000583715_06136	GCA_000763165_01521	GCA_001192935_01428	GCA_001613085_02294	GCA_001613405_06143	GCA_001865855_06721	GCA_001885535_05470	GCA_002093935_01641	GCA_002356035_05847	GCA_003013595_01091	GCA_003667075_01651	GCA_007990715_01294	GCA_009712165_00533	GCA_009712405_06613	GCA_009712505_04938	GCA_009712515_06086	GCA_009712525_00703	GCA_009712555_06744	GCA_009712575_05679	GCA_014117305_04856	GCA_015209825_00247	GCA_018223685_04302
nrdI		Protein NrdI	22	22	1	1	12790				470	473	470	GCA_000583715_06147	GCA_000763165_01532	GCA_001192935_01439	GCA_001613085_02304	GCA_001613405_06157	GCA_001865855_06710	GCA_001885535_05459	GCA_002093935_01652	GCA_002356035_05836	GCA_003013595_01080	GCA_003667075_01640	GCA_007990715_01283	GCA_009712165_00522	GCA_009712405_06602	GCA_009712505_04927	GCA_009712515_06075	GCA_009712525_00692	GCA_009712555_06755	GCA_009712575_05668	GCA_014117305_04867	GCA_015209825_00258	GCA_018223685_04313
nrdE2		Ribonucleoside-diphosphate reductase subunit alpha 2	22	22	1	1	12789				2129	2186	2183	GCA_000583715_06148	GCA_000763165_01533	GCA_001192935_01440	GCA_001613085_02305	GCA_001613405_06158	GCA_001865855_06709	GCA_001885535_05458	GCA_002093935_01653	GCA_002356035_05835	GCA_003013595_01079	GCA_003667075_01639	GCA_007990715_01282	GCA_009712165_00521	GCA_009712405_06601	GCA_009712505_04926	GCA_009712515_06074	GCA_009712525_00691	GCA_009712555_06756	GCA_009712575_05667	GCA_014117305_04868	GCA_015209825_00259	GCA_018223685_04314
cysD_1		Sulfate adenylyltransferase subunit 2	22	22	1	1	12182				908	959	937	GCA_000583715_06192	GCA_000763165_01236	GCA_001192935_01331	GCA_001613085_05098	GCA_001613405_04622	GCA_001865855_02863	GCA_001885535_05316	GCA_002093935_02096	GCA_002356035_05763	GCA_003013595_00195	GCA_003667075_00850	GCA_007990715_01050	GCA_009712165_01621	GCA_009712405_05411	GCA_009712505_03311	GCA_009712515_04575	GCA_009712525_05379	GCA_009712555_07289	GCA_009712575_02545	GCA_014117305_05010	GCA_015209825_00402	GCA_018223685_00774
cysH		putative phosphoadenosine phosphosulfate reductase	22	22	1	1	12183				710	719	710	GCA_000583715_06193	GCA_000763165_01237	GCA_001192935_01330	GCA_001613085_05097	GCA_001613405_04623	GCA_001865855_02864	GCA_001885535_05315	GCA_002093935_02097	GCA_002356035_05762	GCA_003013595_00196	GCA_003667075_00851	GCA_007990715_01051	GCA_009712165_01622	GCA_009712405_05412	GCA_009712505_03310	GCA_009712515_04576	GCA_009712525_05380	GCA_009712555_07290	GCA_009712575_02544	GCA_014117305_05011	GCA_015209825_00403	GCA_018223685_00773
hrcA		Heat-inducible transcription repressor HrcA	22	22	1	1	12196				1034	1040	1039	GCA_000583715_06199	GCA_000763165_01243	GCA_001192935_01324	GCA_001613085_05090	GCA_001613405_04633	GCA_001865855_02870	GCA_001885535_05309	GCA_002093935_02103	GCA_002356035_05756	GCA_003013595_00202	GCA_003667075_00857	GCA_007990715_01057	GCA_009712165_01628	GCA_009712405_05418	GCA_009712505_03304	GCA_009712515_04582	GCA_009712525_05386	GCA_009712555_07296	GCA_009712575_02538	GCA_014117305_05017	GCA_015209825_00409	GCA_018223685_00767
dnaJ2		Chaperone protein DnaJ 2	22	22	1	1	12197				1151	1157	1156	GCA_000583715_06200	GCA_000763165_01244	GCA_001192935_01323	GCA_001613085_05089	GCA_001613405_04634	GCA_001865855_02871	GCA_001885535_05308	GCA_002093935_02104	GCA_002356035_05755	GCA_003013595_00203	GCA_003667075_00858	GCA_007990715_01058	GCA_009712165_01629	GCA_009712405_05419	GCA_009712505_03303	GCA_009712515_04583	GCA_009712525_05387	GCA_009712555_07297	GCA_009712575_02537	GCA_014117305_05018	GCA_015209825_00410	GCA_018223685_00766
ybeY		Endoribonuclease YbeY	22	22	1	1	12203				548	557	556	GCA_000583715_06204	GCA_000763165_01248	GCA_001192935_01319	GCA_001613085_05086	GCA_001613405_04639	GCA_001865855_02875	GCA_001885535_05304	GCA_002093935_02108	GCA_002356035_05751	GCA_003013595_00207	GCA_003667075_00862	GCA_007990715_01062	GCA_009712165_01633	GCA_009712405_05423	GCA_009712505_03299	GCA_009712515_04587	GCA_009712525_05391	GCA_009712555_07301	GCA_009712575_02533	GCA_014117305_05022	GCA_015209825_00414	GCA_018223685_00762
era		GTPase Era	22	22	1	1	12211				911	965	961	GCA_000583715_06207	GCA_000763165_01251	GCA_001192935_01316	GCA_001613085_05083	GCA_001613405_04642	GCA_001865855_02878	GCA_001885535_05301	GCA_002093935_02111	GCA_002356035_05748	GCA_003013595_00210	GCA_003667075_00865	GCA_007990715_01065	GCA_009712165_01636	GCA_009712405_05426	GCA_009712505_03296	GCA_009712515_04590	GCA_009712525_05394	GCA_009712555_07304	GCA_009712575_02530	GCA_014117305_05025	GCA_015209825_00417	GCA_018223685_00759
recO		DNA repair protein RecO	22	22	1	1	12213				761	773	772	GCA_000583715_06209	GCA_000763165_01253	GCA_001192935_01314	GCA_001613085_05077	GCA_001613405_04644	GCA_001865855_02880	GCA_001885535_05299	GCA_002093935_02113	GCA_002356035_05746	GCA_003013595_00212	GCA_003667075_00867	GCA_007990715_01067	GCA_009712165_01638	GCA_009712405_05428	GCA_009712505_03294	GCA_009712515_04592	GCA_009712525_05396	GCA_009712555_07306	GCA_009712575_02528	GCA_014117305_05027	GCA_015209825_00419	GCA_018223685_00757
zur		Zinc uptake regulation protein	22	22	1	1	12219				413	449	414	GCA_000583715_06214	GCA_000763165_01258	GCA_001192935_01309	GCA_001613085_05059	GCA_001613405_04650	GCA_001865855_02885	GCA_001885535_05294	GCA_002093935_02118	GCA_002356035_05741	GCA_003013595_00217	GCA_003667075_00872	GCA_007990715_01072	GCA_009712165_01643	GCA_009712405_05433	GCA_009712505_03289	GCA_009712515_04597	GCA_009712525_05401	GCA_009712555_07311	GCA_009712575_02523	GCA_014117305_05032	GCA_015209825_00424	GCA_018223685_00752
smtB_3		hypothetical protein	22	22	1	1	12220				350	395	392	GCA_000583715_06215	GCA_000763165_01259	GCA_001192935_01308	GCA_001613085_05058	GCA_001613405_04651	GCA_001865855_02886	GCA_001885535_05293	GCA_002093935_02119	GCA_002356035_05740	GCA_003013595_00218	GCA_003667075_00873	GCA_007990715_01073	GCA_009712165_01644	GCA_009712405_05434	GCA_009712505_03288	GCA_009712515_04598	GCA_009712525_05402	GCA_009712555_07312	GCA_009712575_02522	GCA_014117305_05033	GCA_015209825_00425	GCA_018223685_00751
desR		Transcriptional regulatory protein DesR	22	22	1	1	12231				236	605	588	GCA_000583715_06223	GCA_000763165_01267	GCA_001192935_01300	GCA_001613085_05071	GCA_001613405_04660	GCA_001865855_02895	GCA_001885535_05285	GCA_002093935_05642	GCA_002356035_05732	GCA_003013595_00226	GCA_003667075_00881	GCA_007990715_01081	GCA_009712165_01652	GCA_009712405_00680	GCA_009712505_06426	GCA_009712515_01271	GCA_009712525_00894	GCA_009712555_07320	GCA_009712575_06620	GCA_014117305_05041	GCA_015209825_00433	GCA_018223685_00743
liaR_2		Transcriptional regulatory protein LiaR	22	22	1	1	7363				641	641	641	GCA_000583715_06246	GCA_000763165_01079	GCA_001192935_01202	GCA_001613085_02483	GCA_001613405_05876	GCA_001865855_07419	GCA_001885535_00721	GCA_002093935_01519	GCA_002356035_01171	GCA_003013595_02817	GCA_003667075_00211	GCA_007990715_00935	GCA_009712165_07229	GCA_009712405_04959	GCA_009712505_01103	GCA_009712515_01381	GCA_009712525_02182	GCA_009712555_06425	GCA_009712575_01291	GCA_014117305_01753	GCA_015209825_05019	GCA_018223685_01197
group_2320		hypothetical protein	22	22	1	1	7361				1289	1715	1322	GCA_000583715_06247	GCA_000763165_01078	GCA_001192935_01203	GCA_001613085_02482	GCA_001613405_05875	GCA_001865855_07420	GCA_001885535_00720	GCA_002093935_01520	GCA_002356035_01170	GCA_003013595_02816	GCA_003667075_00210	GCA_007990715_00936	GCA_009712165_07230	GCA_009712405_04960	GCA_009712505_01102	GCA_009712515_01382	GCA_009712525_02183	GCA_009712555_06426	GCA_009712575_01290	GCA_014117305_01754	GCA_015209825_05020	GCA_018223685_01198
guaA		GMP synthase [glutamine-hydrolyzing]	22	22	1	1	7352				1565	1598	1595	GCA_000583715_06256	GCA_000763165_01069	GCA_001192935_01212	GCA_001613085_02476	GCA_001613405_05868	GCA_001865855_07429	GCA_001885535_00711	GCA_002093935_01529	GCA_002356035_01161	GCA_003013595_02807	GCA_003667075_00201	GCA_007990715_00945	GCA_009712165_07239	GCA_009712405_04969	GCA_009712505_02822	GCA_009712515_02412	GCA_009712525_02191	GCA_009712555_06435	GCA_009712575_04908	GCA_014117305_01763	GCA_015209825_05029	GCA_018223685_01207
group_2323		putative oxidoreductase/MSMEI_1564	22	22	1	1	7350				1133	1154	1133	GCA_000583715_06258	GCA_000763165_01067	GCA_001192935_01214	GCA_001613085_02474	GCA_001613405_05866	GCA_001865855_07431	GCA_001885535_00709	GCA_002093935_01531	GCA_002356035_01159	GCA_003013595_02805	GCA_003667075_00199	GCA_007990715_00947	GCA_009712165_07241	GCA_009712405_04971	GCA_009712505_02820	GCA_009712515_02414	GCA_009712525_02193	GCA_009712555_06437	GCA_009712575_04906	GCA_014117305_01765	GCA_015209825_05031	GCA_018223685_01209
guaB		Inosine-5'-monophosphate dehydrogenase	22	22	1	1	7349				1544	1544	1544	GCA_000583715_06259	GCA_000763165_01066	GCA_001192935_01215	GCA_001613085_02473	GCA_001613405_05865	GCA_001865855_07432	GCA_001885535_00708	GCA_002093935_01532	GCA_002356035_01158	GCA_003013595_02804	GCA_003667075_00198	GCA_007990715_00948	GCA_009712165_07242	GCA_009712405_04972	GCA_009712505_02819	GCA_009712515_02415	GCA_009712525_02194	GCA_009712555_06438	GCA_009712575_04905	GCA_014117305_01766	GCA_015209825_05032	GCA_018223685_01210
group_2325		putative protein	22	22	1	1	7348				380	413	384	GCA_000583715_06260	GCA_000763165_01065	GCA_001192935_01216	GCA_001613085_02472	GCA_001613405_05864	GCA_001865855_07433	GCA_001885535_00707	GCA_002093935_01533	GCA_002356035_01157	GCA_003013595_02803	GCA_003667075_00197	GCA_007990715_00949	GCA_009712165_07243	GCA_009712405_04973	GCA_009712505_02818	GCA_009712515_02416	GCA_009712525_02195	GCA_009712555_06439	GCA_009712575_04904	GCA_014117305_01767	GCA_015209825_05033	GCA_018223685_01211
sigD		ECF RNA polymerase sigma factor SigD	22	22	1	1	7345				578	581	580	GCA_000583715_06262	GCA_000763165_01063	GCA_001192935_01218	GCA_001613085_02470	GCA_001613405_05862	GCA_001865855_07435	GCA_001885535_00705	GCA_002093935_01535	GCA_002356035_01155	GCA_003013595_02801	GCA_003667075_00195	GCA_007990715_00951	GCA_009712165_07245	GCA_009712405_04975	GCA_009712505_02816	GCA_009712515_02418	GCA_009712525_01851	GCA_009712555_06441	GCA_009712575_04902	GCA_014117305_01769	GCA_015209825_05035	GCA_018223685_01213
whiB3		Redox-responsive transcriptional regulator WhiB3	22	22	1	1	7342				293	293	293	GCA_000583715_06264	GCA_000763165_01061	GCA_001192935_01220	GCA_001613085_02468	GCA_001613405_05860	GCA_001865855_07437	GCA_001885535_00703	GCA_002093935_01537	GCA_002356035_01153	GCA_003013595_02799	GCA_003667075_00193	GCA_007990715_00953	GCA_009712165_07247	GCA_009712405_04977	GCA_009712505_02814	GCA_009712515_02420	GCA_009712525_01853	GCA_009712555_06443	GCA_009712575_04900	GCA_014117305_01771	GCA_015209825_05037	GCA_018223685_01215
sigK_2		ECF RNA polymerase sigma factor SigK	22	22	1	1	7339				575	617	577	GCA_000583715_06265	GCA_000763165_01060	GCA_001192935_01221	GCA_001613085_02467	GCA_001613405_05859	GCA_001865855_07438	GCA_001885535_00702	GCA_002093935_01538	GCA_002356035_01152	GCA_003013595_02798	GCA_003667075_00192	GCA_007990715_00954	GCA_009712165_07248	GCA_009712405_04978	GCA_009712505_02813	GCA_009712515_02421	GCA_009712525_01854	GCA_009712555_06444	GCA_009712575_04899	GCA_014117305_01772	GCA_015209825_05038	GCA_018223685_01216
groL2		60 kDa chaperonin 2	22	22	1	1	7334				1607	1610	1607	GCA_000583715_06269	GCA_000763165_01056	GCA_001192935_01225	GCA_001613085_02465	GCA_001613405_05857	GCA_001865855_07442	GCA_001885535_00698	GCA_002093935_01542	GCA_002356035_01148	GCA_003013595_02794	GCA_003667075_00188	GCA_007990715_00958	GCA_009712165_07252	GCA_009712405_04982	GCA_009712505_02809	GCA_009712515_07220	GCA_009712525_01858	GCA_009712555_06448	GCA_009712575_04895	GCA_014117305_01776	GCA_015209825_05042	GCA_018223685_01220
groS_2		10 kDa chaperonin	22	22	1	1	7333				299	302	301	GCA_000583715_06270	GCA_000763165_01055	GCA_001192935_01226	GCA_001613085_02464	GCA_001613405_05856	GCA_001865855_07443	GCA_001885535_00697	GCA_002093935_01543	GCA_002356035_01147	GCA_003013595_02793	GCA_003667075_00187	GCA_007990715_00959	GCA_009712165_07253	GCA_009712405_04983	GCA_009712505_02808	GCA_009712515_07221	GCA_009712525_01859	GCA_009712555_06449	GCA_009712575_04894	GCA_014117305_01777	GCA_015209825_05043	GCA_018223685_01221
tsaD		tRNA N6-adenosine threonylcarbamoyltransferase	22	22	1	1	7330				1031	1046	1031	GCA_000583715_06272	GCA_000763165_01053	GCA_001192935_01228	GCA_001613085_02462	GCA_001613405_05853	GCA_001865855_07445	GCA_001885535_00695	GCA_002093935_01545	GCA_002356035_01145	GCA_003013595_02791	GCA_003667075_00185	GCA_007990715_00961	GCA_009712165_07255	GCA_009712405_04985	GCA_009712505_02806	GCA_009712515_07223	GCA_009712525_01861	GCA_009712555_06451	GCA_009712575_04892	GCA_014117305_01779	GCA_015209825_05045	GCA_018223685_01223
rimI		N-alpha-acetyltransferase RimI	22	22	1	1	7329				509	539	511	GCA_000583715_06273	GCA_000763165_01052	GCA_001192935_01229	GCA_001613085_02461	GCA_001613405_05852	GCA_001865855_07446	GCA_001885535_00694	GCA_002093935_01546	GCA_002356035_01144	GCA_003013595_02790	GCA_003667075_00184	GCA_007990715_00962	GCA_009712165_07256	GCA_009712405_04986	GCA_009712505_02805	GCA_009712515_07224	GCA_009712525_01862	GCA_009712555_06452	GCA_009712575_04891	GCA_014117305_01780	GCA_015209825_05046	GCA_018223685_01224
glmS_2		Glutamine--fructose-6-phosphate aminotransferase [isomerizing]	22	22	1	1	7321				1868	1880	1868	GCA_000583715_06281	GCA_000763165_01044	GCA_001192935_01237	GCA_001613085_02454	GCA_001613405_05844	GCA_001865855_07454	GCA_001885535_00686	GCA_002093935_01554	GCA_002356035_01136	GCA_003013595_02782	GCA_003667075_00176	GCA_007990715_00970	GCA_009712165_07264	GCA_009712405_04994	GCA_009712505_02797	GCA_009712515_07232	GCA_009712525_01284	GCA_009712555_06460	GCA_009712575_04883	GCA_014117305_01788	GCA_015209825_05054	GCA_018223685_01232
ettA_1		Energy-dependent translational throttle protein EttA	22	22	1	1	7309				1640	1646	1643	GCA_000583715_06287	GCA_000763165_01038	GCA_001192935_01243	GCA_001613085_02446	GCA_001613405_05835	GCA_001865855_07460	GCA_001885535_00680	GCA_002093935_01560	GCA_002356035_01130	GCA_003013595_02776	GCA_003667075_00170	GCA_007990715_00976	GCA_009712165_07270	GCA_009712405_05000	GCA_009712505_02791	GCA_009712515_07238	GCA_009712525_01290	GCA_009712555_06466	GCA_009712575_04877	GCA_014117305_01794	GCA_015209825_05060	GCA_018223685_01238
glmM		Phosphoglucosamine mutase	22	22	1	1	7307				1337	1376	1373	GCA_000583715_06289	GCA_000763165_01036	GCA_001192935_01245	GCA_001613085_02443	GCA_001613405_05833	GCA_001865855_07462	GCA_001885535_00678	GCA_002093935_01562	GCA_002356035_01128	GCA_003013595_02774	GCA_003667075_00168	GCA_007990715_00978	GCA_009712165_07272	GCA_009712405_05002	GCA_009712505_02789	GCA_009712515_07240	GCA_009712525_01292	GCA_009712555_06468	GCA_009712575_04875	GCA_014117305_01796	GCA_015209825_05062	GCA_018223685_01240
rpsI		hypothetical protein	22	22	1	1	7304				461	524	512	GCA_000583715_06290	GCA_000763165_01035	GCA_001192935_01246	GCA_001613085_02442	GCA_001613405_05832	GCA_001865855_07463	GCA_001885535_00677	GCA_002093935_01563	GCA_002356035_01127	GCA_003013595_02773	GCA_003667075_00167	GCA_007990715_00979	GCA_009712165_07273	GCA_009712405_05003	GCA_009712505_02788	GCA_009712515_07241	GCA_009712525_01293	GCA_009712555_06469	GCA_009712575_04874	GCA_014117305_01797	GCA_015209825_05063	GCA_018223685_01241
rplM		50S ribosomal protein L13	22	22	1	1	7303				443	443	443	GCA_000583715_06291	GCA_000763165_01034	GCA_001192935_01247	GCA_001613085_02441	GCA_001613405_05831	GCA_001865855_07464	GCA_001885535_00676	GCA_002093935_01564	GCA_002356035_01126	GCA_003013595_02772	GCA_003667075_00166	GCA_007990715_00980	GCA_009712165_07274	GCA_009712405_05004	GCA_009712505_02787	GCA_009712515_07242	GCA_009712525_01294	GCA_009712555_06470	GCA_009712575_04873	GCA_014117305_01798	GCA_015209825_05064	GCA_018223685_01242
truA		tRNA pseudouridine synthase A	22	22	1	1	7229				821	851	849	GCA_000583715_06321	GCA_000763165_01004	GCA_001192935_01277	GCA_001613085_02412	GCA_001613405_05798	GCA_001865855_07495	GCA_001885535_00645	GCA_002093935_05045	GCA_002356035_01096	GCA_003013595_07313	GCA_003667075_00136	GCA_007990715_01010	GCA_009712165_07304	GCA_009712405_05034	GCA_009712505_07040	GCA_009712515_06869	GCA_009712525_06429	GCA_009712555_06500	GCA_009712575_06209	GCA_014117305_01829	GCA_015209825_05095	GCA_018223685_01273
group_2349		hypothetical protein	22	22	1	1	7226				506	515	506	GCA_000583715_06322	GCA_000763165_01003	GCA_001192935_01278	GCA_001613085_02411	GCA_001613405_05797	GCA_001865855_07496	GCA_001885535_00644	GCA_002093935_05046	GCA_002356035_01095	GCA_003013595_07314	GCA_003667075_00135	GCA_007990715_01011	GCA_009712165_07305	GCA_009712405_05035	GCA_009712505_07039	GCA_009712515_06870	GCA_009712525_06430	GCA_009712555_06501	GCA_009712575_06208	GCA_014117305_01830	GCA_015209825_05096	GCA_018223685_01274
rpsD		30S ribosomal protein S4	22	22	1	1	7224				605	605	605	GCA_000583715_06324	GCA_000763165_01001	GCA_001192935_01280	GCA_001613085_02409	GCA_001613405_05795	GCA_001865855_07498	GCA_001885535_00642	GCA_002093935_05048	GCA_002356035_01093	GCA_003013595_07316	GCA_003667075_00133	GCA_007990715_01013	GCA_009712165_07307	GCA_009712405_05037	GCA_009712505_07037	GCA_009712515_06872	GCA_009712525_06432	GCA_009712555_06503	GCA_009712575_06206	GCA_014117305_01832	GCA_015209825_05098	GCA_018223685_01276
rpsK		30S ribosomal protein S11	22	22	1	1	7223				413	413	413	GCA_000583715_06325	GCA_000763165_01000	GCA_001192935_01281	GCA_001613085_02408	GCA_001613405_05794	GCA_001865855_07499	GCA_001885535_00641	GCA_002093935_05049	GCA_002356035_01092	GCA_003013595_07317	GCA_003667075_00132	GCA_007990715_01014	GCA_009712165_07308	GCA_009712405_05038	GCA_009712505_07036	GCA_009712515_06873	GCA_009712525_06433	GCA_009712555_06504	GCA_009712575_06205	GCA_014117305_01833	GCA_015209825_05099	GCA_018223685_01277
rpsM		30S ribosomal protein S13	22	22	1	1	7222				371	371	371	GCA_000583715_06326	GCA_000763165_00999	GCA_001192935_01282	GCA_001613085_02407	GCA_001613405_05793	GCA_001865855_07500	GCA_001885535_00640	GCA_002093935_05050	GCA_002356035_01091	GCA_003013595_07318	GCA_003667075_00131	GCA_007990715_01015	GCA_009712165_07309	GCA_009712405_05039	GCA_009712505_07035	GCA_009712515_06874	GCA_009712525_06434	GCA_009712555_06505	GCA_009712575_06204	GCA_014117305_01834	GCA_015209825_05100	GCA_018223685_01278
argA		Amino-acid acetyltransferase	22	22	1	1	4979				458	566	547	GCA_000583715_06339	GCA_000763165_01447	GCA_001192935_01123	GCA_001613085_06866	GCA_001613405_07034	GCA_001865855_06125	GCA_001885535_02057	GCA_002093935_01247	GCA_002356035_05299	GCA_003013595_00845	GCA_003667075_01389	GCA_007990715_01260	GCA_009712165_05786	GCA_009712405_04291	GCA_009712505_00564	GCA_009712515_00498	GCA_009712525_00324	GCA_009712555_04307	GCA_009712575_05022	GCA_014117305_00419	GCA_015209825_03705	GCA_018223685_05411
group_2357		35 kDa protein	22	22	1	1	4983				818	830	829	GCA_000583715_06343	GCA_000763165_01443	GCA_001192935_01127	GCA_001613085_04954	GCA_001613405_07030	GCA_001865855_06121	GCA_001885535_02061	GCA_002093935_01251	GCA_002356035_05295	GCA_003013595_00841	GCA_003667075_01393	GCA_007990715_01256	GCA_009712165_05782	GCA_009712405_04287	GCA_009712505_00560	GCA_009712515_00494	GCA_009712525_00320	GCA_009712555_04311	GCA_009712575_05018	GCA_014117305_00415	GCA_015209825_03701	GCA_018223685_05415
recA		Protein RecA	22	22	1	1	5015				1034	1037	1034	GCA_000583715_06361	GCA_000763165_01425	GCA_001192935_01145	GCA_001613085_04939	GCA_001613405_07011	GCA_001865855_06103	GCA_001885535_02079	GCA_002093935_01269	GCA_002356035_05277	GCA_003013595_00823	GCA_003667075_01411	GCA_007990715_01238	GCA_009712165_05764	GCA_009712405_04269	GCA_009712505_00542	GCA_009712515_00476	GCA_009712525_00301	GCA_009712555_04329	GCA_009712575_05000	GCA_014117305_00397	GCA_015209825_03683	GCA_018223685_05433
miaB		tRNA-2-methylthio-N(6)-dimethylallyladenosine synthase	22	22	1	1	5031				1529	1649	1639	GCA_000583715_06371	GCA_000763165_01415	GCA_001192935_01155	GCA_001613085_04928	GCA_001613405_07001	GCA_001865855_06093	GCA_001885535_02089	GCA_002093935_01279	GCA_002356035_05267	GCA_003013595_00813	GCA_003667075_01421	GCA_007990715_01228	GCA_009712165_05754	GCA_009712405_04259	GCA_009712505_01492	GCA_009712515_02134	GCA_009712525_05665	GCA_009712555_04339	GCA_009712575_04990	GCA_014117305_00387	GCA_015209825_03673	GCA_018223685_05443
miaA		tRNA dimethylallyltransferase	22	22	1	1	5042				899	920	899	GCA_000583715_06378	GCA_000763165_01408	GCA_001192935_01162	GCA_001613085_04924	GCA_001613405_06996	GCA_001865855_06086	GCA_001885535_02096	GCA_002093935_01286	GCA_002356035_05260	GCA_003013595_00806	GCA_003667075_01428	GCA_007990715_01221	GCA_009712165_05747	GCA_009712405_04252	GCA_009712505_01485	GCA_009712515_02127	GCA_009712525_05658	GCA_009712555_04346	GCA_009712575_04983	GCA_014117305_00380	GCA_015209825_03666	GCA_018223685_05450
hflX		GTPase HflX	22	22	1	1	5045				1502	1556	1553	GCA_000583715_06381	GCA_000763165_01405	GCA_001192935_01165	GCA_001613085_04921	GCA_001613405_06993	GCA_001865855_06083	GCA_001885535_02099	GCA_002093935_01289	GCA_002356035_05257	GCA_003013595_00803	GCA_003667075_01431	GCA_007990715_01218	GCA_009712165_05744	GCA_009712405_04249	GCA_009712505_01482	GCA_009712515_02124	GCA_009712525_05655	GCA_009712555_04349	GCA_009712575_04980	GCA_014117305_00377	GCA_015209825_03663	GCA_018223685_05453
thiC		Phosphomethylpyrimidine synthase	22	22	1	1	14544				1649	1661	1660	GCA_000583715_06414	GCA_000763165_01290	GCA_001192935_01029	GCA_001613085_03703	GCA_001613405_07217	GCA_001865855_01197	GCA_001885535_00065	GCA_002093935_01232	GCA_002356035_07325	GCA_003013595_00563	GCA_003667075_01186	GCA_007990715_01104	GCA_009712165_04054	GCA_009712405_06998	GCA_009712505_05173	GCA_009712515_06179	GCA_009712525_06974	GCA_009712555_04787	GCA_009712575_05742	GCA_014117305_02407	GCA_015209825_05673	GCA_018223685_01853
thiD		Hydroxymethylpyrimidine/phosphomethylpyrimidine kinase	22	22	1	1	14567				842	851	850	GCA_000583715_06421	GCA_000763165_01297	GCA_001192935_01036	GCA_001613085_03688	GCA_001613405_07212	GCA_001865855_01190	GCA_001885535_00058	GCA_002093935_01225	GCA_002356035_07332	GCA_003013595_00556	GCA_003667075_01179	GCA_007990715_01111	GCA_009712165_04047	GCA_009712405_06991	GCA_009712505_05180	GCA_009712515_06172	GCA_009712525_06967	GCA_009712555_04780	GCA_009712575_05749	GCA_014117305_02414	GCA_015209825_05680	GCA_018223685_01860
group_2372		Acyl-CoA dehydrogenase fadE12	22	22	1	1	14574				1160	1163	1162	GCA_000583715_06427	GCA_000763165_01303	GCA_001192935_01042	GCA_001613085_03677	GCA_001613405_07203	GCA_001865855_01184	GCA_001885535_00052	GCA_002093935_01219	GCA_002356035_07338	GCA_003013595_00550	GCA_003667075_01173	GCA_007990715_01117	GCA_009712165_04041	GCA_009712405_06985	GCA_009712505_05186	GCA_009712515_06166	GCA_009712525_06961	GCA_009712555_04774	GCA_009712575_05755	GCA_014117305_02420	GCA_015209825_05686	GCA_018223685_01866
accA1_2		Acetyl-/propionyl-coenzyme A carboxylase alpha chain	22	22	1	1	14575				2045	2081	2077	GCA_000583715_06428	GCA_000763165_01304	GCA_001192935_01043	GCA_001613085_03676	GCA_001613405_07202	GCA_001865855_01183	GCA_001885535_00051	GCA_002093935_01218	GCA_002356035_07339	GCA_003013595_00549	GCA_003667075_01172	GCA_007990715_01118	GCA_009712165_04040	GCA_009712405_06984	GCA_009712505_05187	GCA_009712515_06165	GCA_009712525_06960	GCA_009712555_04773	GCA_009712575_05756	GCA_014117305_02421	GCA_015209825_05687	GCA_018223685_01867
accD5_2		putative propionyl-CoA carboxylase beta chain 5	22	22	1	1	14576				1598	1604	1603	GCA_000583715_06429	GCA_000763165_01305	GCA_001192935_01044	GCA_001613085_03675	GCA_001613405_07201	GCA_001865855_01182	GCA_001885535_00050	GCA_002093935_01217	GCA_002356035_07340	GCA_003013595_00548	GCA_003667075_01171	GCA_007990715_01119	GCA_009712165_04039	GCA_009712405_06983	GCA_009712505_05188	GCA_009712515_06164	GCA_009712525_06959	GCA_009712555_04772	GCA_009712575_05757	GCA_014117305_02422	GCA_015209825_05688	GCA_018223685_01868
group_2375		hypothetical protein	22	22	1	1	14578				1637	1793	1782	GCA_000583715_06431	GCA_000763165_01307	GCA_001192935_01046	GCA_001613085_03673	GCA_001613405_07199	GCA_001865855_01180	GCA_001885535_00048	GCA_002093935_01215	GCA_002356035_07342	GCA_003013595_00546	GCA_003667075_01169	GCA_007990715_01121	GCA_009712165_04037	GCA_009712405_06981	GCA_009712505_05190	GCA_009712515_06162	GCA_009712525_06957	GCA_009712555_04770	GCA_009712575_05759	GCA_014117305_02424	GCA_015209825_05690	GCA_018223685_01870
bcrA_1		Bacitracin transport ATP-binding protein BcrA	22	22	1	1	14582				944	995	946	GCA_000583715_06435	GCA_000763165_01311	GCA_001192935_01050	GCA_001613085_03668	GCA_001613405_07196	GCA_001865855_01176	GCA_001885535_00044	GCA_002093935_01211	GCA_002356035_07346	GCA_003013595_00542	GCA_003667075_01165	GCA_007990715_01125	GCA_009712165_04033	GCA_009712405_06977	GCA_009712505_05194	GCA_009712515_06158	GCA_009712525_06953	GCA_009712555_04766	GCA_009712575_05763	GCA_014117305_02428	GCA_015209825_05694	GCA_018223685_01874
thiG		Thiazole synthase	22	22	1	1	14583				752	836	828	GCA_000583715_06436	GCA_000763165_01312	GCA_001192935_01051	GCA_001613085_03667	GCA_001613405_07195	GCA_001865855_01175	GCA_001885535_00043	GCA_002093935_01210	GCA_002356035_07347	GCA_003013595_00541	GCA_003667075_01164	GCA_007990715_01126	GCA_009712165_04032	GCA_009712405_06976	GCA_009712505_05195	GCA_009712515_06157	GCA_009712525_06952	GCA_009712555_04765	GCA_009712575_05764	GCA_014117305_02429	GCA_015209825_05695	GCA_018223685_01875
thiE		Thiamine-phosphate synthase	22	22	1	1	14587				677	704	679	GCA_000583715_06439	GCA_000763165_01315	GCA_001192935_01054	GCA_001613085_03664	GCA_001613405_07192	GCA_001865855_01172	GCA_001885535_00040	GCA_002093935_01207	GCA_002356035_07350	GCA_003013595_00538	GCA_003667075_01161	GCA_007990715_01129	GCA_009712165_04029	GCA_009712405_06973	GCA_009712505_05198	GCA_009712515_06154	GCA_009712525_02258	GCA_009712555_04762	GCA_009712575_05767	GCA_014117305_02432	GCA_015209825_05698	GCA_018223685_01878
hdpA		Dihydroxyacetone phosphatase	22	22	1	1	14600				800	803	802	GCA_000583715_06448	GCA_000763165_01324	GCA_001192935_01063	GCA_001613085_03649	GCA_001613405_07181	GCA_001865855_01163	GCA_001885535_00031	GCA_002093935_01198	GCA_002356035_07359	GCA_003013595_00529	GCA_003667075_01152	GCA_007990715_01138	GCA_009712165_04020	GCA_009712405_06964	GCA_009712505_05207	GCA_009712515_06145	GCA_009712525_02248	GCA_009712555_04753	GCA_009712575_05776	GCA_014117305_02441	GCA_015209825_05707	GCA_018223685_01887
metZ		O-succinylhomoserine sulfhydrylase	22	22	1	1	14603				1208	1214	1213	GCA_000583715_06451	GCA_000763165_01327	GCA_001192935_01066	GCA_001613085_03646	GCA_001613405_07177	GCA_001865855_01160	GCA_001885535_00028	GCA_002093935_01195	GCA_002356035_07362	GCA_003013595_00526	GCA_003667075_01149	GCA_007990715_01141	GCA_009712165_04017	GCA_009712405_06961	GCA_009712505_03592	GCA_009712515_05343	GCA_009712525_03396	GCA_009712555_03992	GCA_009712575_03069	GCA_014117305_02444	GCA_015209825_05710	GCA_018223685_01890
fprA		NADPH-ferredoxin reductase FprA	22	22	1	1	14607				440	1406	1361	GCA_000583715_06454	GCA_000763165_01330	GCA_001192935_01069	GCA_001613085_07298	GCA_001613405_07174	GCA_001865855_01157	GCA_001885535_00025	GCA_002093935_01192	GCA_002356035_07365	GCA_003013595_00523	GCA_003667075_01146	GCA_007990715_01144	GCA_009712165_04014	GCA_009712405_06958	GCA_009712505_03595	GCA_009712515_05340	GCA_009712525_03393	GCA_009712555_03989	GCA_009712575_03072	GCA_014117305_02447	GCA_015209825_05713	GCA_018223685_01893
smtB_1		Succinyl-CoA--L-malate CoA-transferase beta subunit	22	22	1	1	14618				1097	1100	1097	GCA_000583715_06456	GCA_000763165_01332	GCA_001192935_01071	GCA_001613085_07295	GCA_001613405_07168	GCA_001865855_01155	GCA_001885535_00023	GCA_002093935_01190	GCA_002356035_07367	GCA_003013595_00521	GCA_003667075_01144	GCA_007990715_01146	GCA_009712165_04012	GCA_009712405_06956	GCA_009712505_03597	GCA_009712515_05338	GCA_009712525_03391	GCA_009712555_03987	GCA_009712575_03074	GCA_014117305_02449	GCA_015209825_05715	GCA_018223685_01895
purA_1		Adenylosuccinate synthetase	22	22	1	1	14638				1289	1289	1289	GCA_000583715_06466	GCA_000763165_01342	GCA_001192935_01081	GCA_001613085_07287	GCA_001613405_07154	GCA_001865855_01145	GCA_001885535_00013	GCA_002093935_01180	GCA_002356035_07377	GCA_003013595_00511	GCA_003667075_01134	GCA_007990715_01156	GCA_009712165_04002	GCA_009712405_06946	GCA_009712505_05271	GCA_009712515_05328	GCA_009712525_05586	GCA_009712555_03977	GCA_009712575_07036	GCA_014117305_02459	GCA_015209825_05725	GCA_018223685_01905
group_2386		hypothetical protein	22	22	1	1	14642				434	452	443	GCA_000583715_06470	GCA_000763165_01346	GCA_001192935_01085	GCA_001613085_07282	GCA_001613405_07158	GCA_001865855_01141	GCA_001885535_00009	GCA_002093935_01176	GCA_002356035_07381	GCA_003013595_00507	GCA_003667075_01130	GCA_007990715_01160	GCA_009712165_03998	GCA_009712405_06942	GCA_009712505_05275	GCA_009712515_05324	GCA_009712525_05582	GCA_009712555_03973	GCA_009712575_07040	GCA_014117305_02463	GCA_015209825_05729	GCA_018223685_01909
fba		Fructose-bisphosphate aldolase	22	22	1	1	14651				1037	1037	1037	GCA_000583715_06475	GCA_000763165_01351	GCA_001192935_01090	GCA_001613085_07276	GCA_001613405_07141	GCA_001865855_01136	GCA_001885535_00004	GCA_002093935_01171	GCA_002356035_07386	GCA_003013595_00502	GCA_003667075_01125	GCA_007990715_01165	GCA_009712165_03993	GCA_009712405_06937	GCA_009712505_05280	GCA_009712515_05319	GCA_009712525_05576	GCA_009712555_03968	GCA_009712575_07045	GCA_014117305_02468	GCA_015209825_05734	GCA_018223685_01914
pyrE		Orotate phosphoribosyltransferase	22	22	1	1	18295				545	563	556	GCA_000583715_06490	GCA_000763165_01366	GCA_001192935_01105	GCA_001613085_07266	GCA_001613405_07126	GCA_001865855_01121	GCA_001885535_07846	GCA_002093935_01156	GCA_002356035_07401	GCA_003013595_00487	GCA_003667075_01110	GCA_007990715_01180	GCA_009712165_02007	GCA_009712405_06922	GCA_009712505_05295	GCA_009712515_05304	GCA_009712525_05561	GCA_009712555_03953	GCA_009712575_07060	GCA_014117305_02483	GCA_015209825_05749	GCA_018223685_01929
clpB		Chaperone protein ClpB	22	22	1	1	18285				2555	2576	2556	GCA_000583715_06494	GCA_000763165_01370	GCA_001192935_01109	GCA_001613085_07262	GCA_001613405_07122	GCA_001865855_01116	GCA_001885535_07841	GCA_002093935_01152	GCA_002356035_07405	GCA_003013595_00483	GCA_003667075_01106	GCA_007990715_01184	GCA_009712165_02003	GCA_009712405_06918	GCA_009712505_05299	GCA_009712515_05300	GCA_009712525_05557	GCA_009712555_03949	GCA_009712575_01546	GCA_014117305_02487	GCA_015209825_05753	GCA_018223685_01933
dxr		1-deoxy-D-xylulose 5-phosphate reductoisomerase	22	22	1	1	16903				1136	1190	1141	GCA_000583715_06501	GCA_000763165_01200	GCA_001192935_00923	GCA_001613085_06168	GCA_001613405_07571	GCA_001865855_06381	GCA_001885535_01799	GCA_002093935_03139	GCA_002356035_02250	GCA_003013595_00148	GCA_003667075_00492	GCA_007990715_05006	GCA_009712165_01067	GCA_009712405_06041	GCA_009712505_04494	GCA_009712515_01675	GCA_009712525_05185	GCA_009712555_01026	GCA_009712575_04245	GCA_014117305_00676	GCA_015209825_03962	GCA_018223685_05154
frr		Ribosome-recycling factor	22	22	1	1	16929				557	557	557	GCA_000583715_06526	GCA_000763165_01174	GCA_001192935_00948	GCA_001613085_06158	GCA_001613405_07608	GCA_001865855_06407	GCA_001885535_01773	GCA_002093935_03165	GCA_002356035_02222	GCA_003013595_00122	GCA_003667075_00518	GCA_007990715_05032	GCA_009712165_01093	GCA_009712405_06067	GCA_009712505_00594	GCA_009712515_03169	GCA_009712525_03074	GCA_009712555_01490	GCA_009712575_02881	GCA_014117305_00702	GCA_015209825_03988	GCA_018223685_05128
pyrH		Uridylate kinase	22	22	1	1	16932				728	734	733	GCA_000583715_06527	GCA_000763165_01173	GCA_001192935_00949	GCA_001613085_06157	GCA_001613405_07609	GCA_001865855_06408	GCA_001885535_01772	GCA_002093935_03166	GCA_002356035_02221	GCA_003013595_00121	GCA_003667075_00519	GCA_007990715_05033	GCA_009712165_01094	GCA_009712405_06068	GCA_009712505_00593	GCA_009712515_03170	GCA_009712525_03075	GCA_009712555_01491	GCA_009712575_02880	GCA_014117305_00703	GCA_015209825_03989	GCA_018223685_05127
tsf		Elongation factor Ts	22	22	1	1	16937				815	824	815	GCA_000583715_06532	GCA_000763165_01168	GCA_001192935_00954	GCA_001613085_06156	GCA_001613405_07613	GCA_001865855_06413	GCA_001885535_01767	GCA_002093935_03171	GCA_002356035_02216	GCA_003013595_00116	GCA_003667075_00524	GCA_007990715_05038	GCA_009712165_01099	GCA_009712405_06073	GCA_009712505_00588	GCA_009712515_03175	GCA_009712525_03080	GCA_009712555_01496	GCA_009712575_02875	GCA_014117305_00708	GCA_015209825_03994	GCA_018223685_05122
trmD		tRNA (guanine-N(1)-)-methyltransferase	22	22	1	1	16984				677	716	712	GCA_000583715_06560	GCA_000763165_01140	GCA_001192935_00982	GCA_001613085_04210	GCA_001613405_07634	GCA_001865855_06442	GCA_001885535_01739	GCA_002093935_00596	GCA_002356035_02188	GCA_003013595_00088	GCA_003667075_00552	GCA_007990715_01962	GCA_009712165_01127	GCA_009712405_06101	GCA_009712505_06137	GCA_009712515_06661	GCA_009712525_05474	GCA_009712555_01524	GCA_009712575_02847	GCA_014117305_00736	GCA_015209825_04022	GCA_018223685_05094
rpsP		30S ribosomal protein S16	22	22	1	1	16990				437	446	445	GCA_000583715_06563	GCA_000763165_01137	GCA_001192935_00985	GCA_001613085_04207	GCA_001613405_07637	GCA_001865855_06445	GCA_001885535_01736	GCA_002093935_00593	GCA_002356035_02185	GCA_003013595_00085	GCA_003667075_00555	GCA_007990715_01965	GCA_009712165_01130	GCA_009712405_06104	GCA_009712505_06134	GCA_009712515_06664	GCA_009712525_05477	GCA_009712555_01527	GCA_009712575_02844	GCA_014117305_00739	GCA_015209825_04025	GCA_018223685_05091
ffh		Signal recognition particle protein	22	22	1	1	17009				1565	1586	1565	GCA_000583715_06572	GCA_000763165_01128	GCA_001192935_00994	GCA_001613085_04203	GCA_001613405_07650	GCA_001865855_06454	GCA_001885535_01727	GCA_002093935_00584	GCA_002356035_02176	GCA_003013595_00076	GCA_003667075_00564	GCA_007990715_01974	GCA_009712165_01139	GCA_009712405_06113	GCA_009712505_06125	GCA_009712515_06673	GCA_009712525_05487	GCA_009712555_01536	GCA_009712575_02835	GCA_014117305_00748	GCA_015209825_04034	GCA_018223685_05082
glnB		Nitrogen regulatory protein P-II	22	22	1	1	17012				338	338	338	GCA_000583715_06575	GCA_000763165_01125	GCA_001192935_00997	GCA_001613085_04200	GCA_001613405_07654	GCA_001865855_06457	GCA_001885535_01724	GCA_002093935_00581	GCA_002356035_02173	GCA_003013595_00073	GCA_003667075_00567	GCA_007990715_01977	GCA_009712165_01142	GCA_009712405_06116	GCA_009712505_06122	GCA_009712515_00357	GCA_009712525_05490	GCA_009712555_01539	GCA_009712575_02832	GCA_014117305_00751	GCA_015209825_04037	GCA_018223685_05079
ftsY		Signal recognition particle receptor FtsY	22	22	1	1	17014				1451	1868	1836	GCA_000583715_06577	GCA_000763165_01123	GCA_001192935_00999	GCA_001613085_04198	GCA_001613405_07656	GCA_001865855_06459	GCA_001885535_01722	GCA_002093935_00579	GCA_002356035_02171	GCA_003013595_00071	GCA_003667075_00569	GCA_007990715_01979	GCA_009712165_01144	GCA_009712405_06118	GCA_009712505_06120	GCA_009712515_00359	GCA_009712525_05492	GCA_009712555_01541	GCA_009712575_02830	GCA_014117305_00753	GCA_015209825_04039	GCA_018223685_05077
group_2404		hypothetical protein	22	22	1	1	17031				389	419	417	GCA_000583715_06578	GCA_000763165_01122	GCA_001192935_01000	GCA_001613085_04197	GCA_001613405_07657	GCA_001865855_06460	GCA_001885535_01721	GCA_002093935_00578	GCA_002356035_02170	GCA_003013595_00070	GCA_003667075_00570	GCA_007990715_01980	GCA_009712165_01145	GCA_009712405_06119	GCA_009712505_06119	GCA_009712515_00360	GCA_009712525_05493	GCA_009712555_01542	GCA_009712575_02829	GCA_014117305_00754	GCA_015209825_04040	GCA_018223685_05076
dcd		dCTP deaminase, dUMP-forming	22	22	1	1	18228				572	599	573	GCA_000583715_06607	GCA_000763165_00991	GCA_001192935_00916	GCA_001613085_04774	GCA_001613405_01183	GCA_001865855_01077	GCA_001885535_07018	GCA_002093935_04132	GCA_002356035_07445	GCA_003013595_06283	GCA_003667075_06956	GCA_007990715_05794	GCA_009712165_03218	GCA_009712405_00049	GCA_009712505_02958	GCA_009712515_03532	GCA_009712525_00623	GCA_009712555_06030	GCA_009712575_02622	GCA_014117305_02527	GCA_015209825_05794	GCA_018223685_01973
betI_4		HTH-type transcriptional regulator BetI	22	22	1	1	18211				599	608	607	GCA_000583715_06624	GCA_000763165_00974	GCA_001192935_00899	GCA_001613085_04746	GCA_001613405_01162	GCA_001865855_01060	GCA_001885535_07035	GCA_002093935_04115	GCA_002356035_07462	GCA_003013595_06300	GCA_003667075_06973	GCA_007990715_05777	GCA_009712165_01461	GCA_009712405_00032	GCA_009712505_01009	GCA_009712515_02385	GCA_009712525_00606	GCA_009712555_06013	GCA_009712575_03155	GCA_014117305_02544	GCA_015209825_05811	GCA_018223685_01990
hcaB_4		hypothetical protein	22	22	1	1	18195				1355	1427	1420	GCA_000583715_06627	GCA_000763165_00971	GCA_001192935_00896	GCA_001613085_04754	GCA_001613405_01159	GCA_001865855_01057	GCA_001885535_07038	GCA_002093935_04112	GCA_002356035_07465	GCA_003013595_06303	GCA_003667075_06976	GCA_007990715_01514	GCA_009712165_01458	GCA_009712405_00029	GCA_009712505_01012	GCA_009712515_02382	GCA_009712525_00603	GCA_009712555_06010	GCA_009712575_03158	GCA_014117305_02547	GCA_015209825_05814	GCA_018223685_01993
fadI_1		3-ketoacyl-CoA thiolase FadI	22	22	1	1	18194				1322	1346	1323	GCA_000583715_06628	GCA_000763165_00970	GCA_001192935_00895	GCA_001613085_04753	GCA_001613405_01158	GCA_001865855_01056	GCA_001885535_07039	GCA_002093935_04111	GCA_002356035_07466	GCA_003013595_06304	GCA_003667075_06977	GCA_007990715_01513	GCA_009712165_01457	GCA_009712405_00028	GCA_009712505_01013	GCA_009712515_02381	GCA_009712525_00602	GCA_009712555_06009	GCA_009712575_03159	GCA_014117305_02548	GCA_015209825_05815	GCA_018223685_01994
group_2413		hypothetical protein	22	22	1	1	18179			Hypothetical protein with no hits to refseq/uniprot/clusters/cdd/tigrfams/pfam overlapping another protein with hits	296	302	301	GCA_000583715_06641	GCA_000763165_00957	GCA_001192935_00882	GCA_001613085_04734	GCA_001613405_01145	GCA_001865855_01043	GCA_001885535_07053	GCA_002093935_07143	GCA_002356035_07479	GCA_003013595_06317	GCA_003667075_06990	GCA_007990715_01500	GCA_009712165_04511	GCA_009712405_01999	GCA_009712505_03205	GCA_009712515_03676	GCA_009712525_05230	GCA_009712555_05996	GCA_009712575_00472	GCA_014117305_02561	GCA_015209825_05828	GCA_018223685_02007
pckG_1		Phosphoenolpyruvate carboxykinase [GTP]	22	22	1	1	18175				1826	1829	1826	GCA_000583715_06644	GCA_000763165_00954	GCA_001192935_00879	GCA_001613085_04731	GCA_001613405_01140	GCA_001865855_01040	GCA_001885535_07056	GCA_002093935_02667	GCA_002356035_07482	GCA_003013595_06320	GCA_003667075_06993	GCA_007990715_01497	GCA_009712165_04508	GCA_009712405_01996	GCA_009712505_03208	GCA_009712515_03673	GCA_009712525_06016	GCA_009712555_05993	GCA_009712575_00475	GCA_014117305_02564	GCA_015209825_05831	GCA_018223685_02010
group_2416		hypothetical protein	22	22	1	1	18163				716	770	766	GCA_000583715_06649	GCA_000763165_00949	GCA_001192935_00874	GCA_001613085_04727	GCA_001613405_01135	GCA_001865855_01035	GCA_001885535_07061	GCA_002093935_02662	GCA_002356035_07487	GCA_003013595_06325	GCA_003667075_06998	GCA_007990715_01492	GCA_009712165_04503	GCA_009712405_01991	GCA_009712505_01571	GCA_009712515_05175	GCA_009712525_06574	GCA_009712555_05988	GCA_009712575_00480	GCA_014117305_02569	GCA_015209825_05836	GCA_018223685_02015
degU_1		Transcriptional regulatory protein DegU	22	22	1	1	18159				650	668	661	GCA_000583715_06654	GCA_000763165_00944	GCA_001192935_00869	GCA_001613085_04723	GCA_001613405_01129	GCA_001865855_01030	GCA_001885535_07066	GCA_002093935_02657	GCA_002356035_07492	GCA_003013595_06330	GCA_003667075_07003	GCA_007990715_01487	GCA_009712165_04498	GCA_009712405_01986	GCA_009712505_01576	GCA_009712515_05170	GCA_009712525_06569	GCA_009712555_05983	GCA_009712575_00485	GCA_014117305_02574	GCA_015209825_05841	GCA_018223685_02020
oleB_1		Cis-3-alkyl-4-alkyloxetan-2-one decarboxylase	22	22	1	1	18135				863	866	863	GCA_000583715_06664	GCA_000763165_00934	GCA_001192935_00859	GCA_001613085_03086	GCA_001613405_04867	GCA_001865855_01020	GCA_001885535_07076	GCA_002093935_02647	GCA_002356035_07502	GCA_003013595_06340	GCA_003667075_07013	GCA_007990715_01477	GCA_009712165_04488	GCA_009712405_01976	GCA_009712505_01586	GCA_009712515_05160	GCA_009712525_06559	GCA_009712555_05973	GCA_009712575_00495	GCA_014117305_02584	GCA_015209825_05851	GCA_018223685_02030
group_2419		putative protein	22	22	1	1	18116				1520	1556	1553	GCA_000583715_06665	GCA_000763165_00933	GCA_001192935_00858	GCA_001613085_04720	GCA_001613405_01125	GCA_001865855_01019	GCA_001885535_07077	GCA_002093935_02646	GCA_002356035_07503	GCA_003013595_06341	GCA_003667075_07014	GCA_007990715_01476	GCA_009712165_04487	GCA_009712405_01975	GCA_009712505_01587	GCA_009712515_05159	GCA_009712525_06558	GCA_009712555_05972	GCA_009712575_00496	GCA_014117305_02585	GCA_015209825_05852	GCA_018223685_02031
aroQ		3-dehydroquinate dehydratase	22	22	1	1	18109				437	446	437	GCA_000583715_06670	GCA_000763165_00928	GCA_001192935_00853	GCA_001613085_04715	GCA_001613405_01120	GCA_001865855_01014	GCA_001885535_07082	GCA_002093935_02641	GCA_002356035_07508	GCA_003013595_06346	GCA_003667075_07019	GCA_007990715_01471	GCA_009712165_04482	GCA_009712405_01970	GCA_009712505_01592	GCA_009712515_05154	GCA_009712525_06553	GCA_009712555_05967	GCA_009712575_00501	GCA_014117305_02590	GCA_015209825_05857	GCA_018223685_02036
group_2421		hypothetical protein	22	22	1	1	18079				656	659	656	GCA_000583715_06685	GCA_000763165_00913	GCA_001192935_00838	GCA_001613085_04698	GCA_001613405_01102	GCA_001865855_00999	GCA_001885535_07097	GCA_002093935_02626	GCA_002356035_07523	GCA_003013595_06361	GCA_003667075_07034	GCA_007990715_01456	GCA_009712165_04467	GCA_009712405_01955	GCA_009712505_01607	GCA_009712515_05139	GCA_009712525_02076	GCA_009712555_05952	GCA_009712575_00516	GCA_014117305_02605	GCA_015209825_05872	GCA_018223685_02051
leuS		Leucine--tRNA ligase	22	22	1	1	18065				2840	2885	2872	GCA_000583715_06694	GCA_000763165_00904	GCA_001192935_00829	GCA_001613085_04692	GCA_001613405_01082	GCA_001865855_00990	GCA_001885535_07106	GCA_002093935_02617	GCA_002356035_07532	GCA_003013595_06370	GCA_003667075_07043	GCA_007990715_01447	GCA_009712165_04458	GCA_009712405_01946	GCA_009712505_01616	GCA_009712515_05130	GCA_009712525_02067	GCA_009712555_05943	GCA_009712575_00525	GCA_014117305_02614	GCA_015209825_05882	GCA_018223685_02060
ispF		2-C-methyl-D-erythritol 2,4-cyclodiphosphate synthase	22	22	1	1	1234				467	485	484	GCA_000583715_06707	GCA_000763165_00583	GCA_001192935_00705	GCA_001613085_01554	GCA_001613405_00355	GCA_001865855_01215	GCA_001885535_00139	GCA_002093935_04331	GCA_002356035_07251	GCA_003013595_06477	GCA_003667075_05570	GCA_007990715_00793	GCA_009712165_03361	GCA_009712405_02718	GCA_009712505_01793	GCA_009712515_03755	GCA_009712525_04912	GCA_009712555_02286	GCA_009712575_00889	GCA_014117305_02333	GCA_015209825_05599	GCA_018223685_01779
[truncated: 20,674 more rows]

## Sheet: Table_S5
Supplementary Information Table S5: eggNOG-based functional annotation.
[truncated: 6,612 more rows]

[truncated: 3 more sheets: Table_S6, Table_S7, Table_S8]
